# Supplementary material for: Comparative analysis of NRF2-responsive gene expression in AcPC-1 pancreatic cancer cell line
Source: Genes Genomics. 2014 Dec 5;37(1):97–109. doi: 10.1007/s13258-014-0253-2 (PMC4269820; doi:10.1007/s13258-014-0253-2)
Supplement: Supplementary file 3 — Supplementary material 3 (XLS 1103 kb) [file 13258_2014_253_MOESM3_ESM.xls]

## Sheet: Sheet1
Probe ID Agilent	GeneSymbol	Normalized	t-test P-value	Normalized	Normalized	Normalized	Flags	Raw	Control	Flags	Raw	Control	Flags	Raw	Control	Flags	Raw	Control	GO	UniGeneID	EnsemblID	Description	RefSeqAccession	Cytoband	TIGRID	GO_ID	GeneName	REFSEQ	Sequence	EntrezGeneID	GO cellular component	GO molecular function	Summary	GO biological process	Keywords	Function	Product	Phenotype	Pathways	PubMedID	PrimaryAccession	Raw	Genbank	GO	UniGeneID	EnsemblID	Description	RefSeqAccession	TIGRID
A_33_P3414037		16.8675	0.000487833	18.9435	11.7324	21.5925	P	349.193	21.2842	P	332.015	17.5267	P	338.797	28.877	P	376.766	17.4489			ENST00000417559	Q30QM5_THIDN (Q30QM5) Hydrogenase expression/formation protein (HUPF/HYPC), partial (15%) [THC2648727]		hs|10q23.1	THC2648727				TCCTTTTGCTTAACCTTGTTTTAGTTAAGGTTTTAAACAGTTGCCACCAGTGTGCCCTAA												ENST00000417559	4.54254
A_23_P415015	ATL2	10.5282	0.000552089	10.2838	10.1224	11.2106	P	319.7	30.4283	P	295.305	28.7156	P	350.148	34.5916	P	313.646	27.9777	GO:0000166(nucleotide binding)|GO:0003924(GTPase activity)|GO:0005515(protein binding)|GO:0005525(GTP binding)|GO:0005783(endoplasmic reticulum)|GO:0005789(endoplasmic reticulum membrane)|GO:0006184(GTP catabolic process)|GO:0006888(ER to Golgi vesicle-mediated transport)|GO:0007029(endoplasmic reticulum organization)|GO:0007030(Golgi organization)|GO:0016020(membrane)|GO:0016021(integral to memb…	Hs.727652	ENST00000546051	Homo sapiens atlastin GTPase 2 (ATL2), transcript variant 1, mRNA [NM_022374]	NM_022374	hs|2p22.2	THC2470625	GO:0000166(nucleotide binding)|GO:0003924(GTPase activity)|GO:0005525(GTP binding)|GO:0005783(endoplasmic reticulum)|GO:0006888(ER to Golgi vesicle-mediated transport)|GO:0007029(endoplasmic reticulum organization)|GO:0007030(Golgi organization)|GO:0016020(membrane)|GO:0016021(integral to membrane)|GO:0042802(identical protein binding)|GO:0051260(protein homooligomerization)	atlastin GTPase 2	NM_022374	TTTTTAACCTTTTTCTCTATCTGAAGTGTTCACACTTACACATGTAGGACAATAAGCAGG	64225		GO:5525(GTP binding); GO:3924(GTPase activity)		GO:6955(immune response)			ADP-ribosylation factor-like 6 interacting protein 2			15517445; 12477932; 10508919; 9373149; 8125298	NM_022374	14.2559	NM_022374	GO:0000166(nucleotide binding)|GO:0003924(GTPase activity)|GO:0005525(GTP binding)|GO:0005783(endoplasmic reticulum)|GO:0006888(ER to Golgi vesicle-mediated transport)|GO:0007029(endoplasmic reticulum organization)|GO:0007030(Golgi organization)|GO:0016020(membrane)|GO:0016021(integral to membrane)|GO:0042802(identical protein binding)|GO:0051260(protein homooligomerization)	Hs.190440	ENST00000419554	Homo sapiens atlastin GTPase 2 (ATL2), transcript variant 1, mRNA [NM_022374]	NM_022374	THC2250993
A_33_P3416588	RIT2	10.3415	0.000604583	12.6669	10.9032	8.00806	P	121.616	11.8582	P	123.032	9.71288	P	130.733	11.9903	P	111.084	13.8715	GO:0000166(nucleotide binding)|GO:0003924(GTPase activity)|GO:0005516(calmodulin binding)|GO:0005525(GTP binding)|GO:0005886(plasma membrane)|GO:0006184(GTP catabolic process)|GO:0007165(signal transduction)|GO:0007264(small GTPase mediated signal transduction)|GO:0007268(synaptic transmission)|GO:0048011(nerve growth factor receptor signaling pathway)	Hs.464985	ENST00000282028	Homo sapiens Ras-like without CAAX 2 (RIT2), mRNA [NM_002930]	NM_002930	hs|18q12.3	NP086875	GO:0000166(nucleotide binding)|GO:0003924(GTPase activity)|GO:0005516(calmodulin binding)|GO:0005525(GTP binding)|GO:0005622(intracellular)|GO:0005886(plasma membrane)|GO:0007165(signal transduction)|GO:0007264(small GTPase mediated signal transduction)|GO:0007268(synaptic transmission)	Ras-like without CAAX 2	NM_002930	ATTTTTCAGGTCCGCCACACCTATGAAATTCCCCTGGTGCTGGTGGGTAACAAAATTGAT	6014											NM_002930	123.285	NM_002930	GO:0000166(nucleotide binding)|GO:0003924(GTPase activity)|GO:0005516(calmodulin binding)|GO:0005525(GTP binding)|GO:0005622(intracellular)|GO:0005886(plasma membrane)|GO:0007165(signal transduction)|GO:0007264(small GTPase mediated signal transduction)|GO:0007268(synaptic transmission)	Hs.464985	ENST00000282028	Homo sapiens Ras-like without CAAX 2 (RIT2), mRNA [NM_002930]	NM_002930	NP086875
A_33_P3370875		9.96241	0.000575217	9.79259	10.7051	9.43205	P	199.598	20.0008	P	182.916	18.6791	P	219.615	20.515	P	196.264	20.8082						hs|19q13.2	THC2724751				CATCTGTAATTATGGAAGATGTTTCAATTTATTAAGGCCTTCCCTAGCTTCTCTCAACAA												THC2724751	96.2879
A_23_P83134	GAS1	4.75188	0.00112907	3.98538	5.5674	4.83587	P	74.1435	15.7035	P	72.8822	18.2874	P	77.352	13.8937	P	72.1962	14.9293	GO:0002053(positive regulation of mesenchymal cell proliferation)|GO:0003674(molecular_function)|GO:0005515(protein binding)|GO:0005886(plasma membrane)|GO:0007049(cell cycle)|GO:0007050(cell cycle arrest)|GO:0007411(axon guidance)|GO:0010955(negative regulation of protein maturation by peptide bond cleavage)|GO:0012501(programmed cell death)|GO:0016021(integral to membrane)|GO:0021587(cerebellum…	Hs.65029	ENST00000298743	Homo sapiens growth arrest-specific 1 (GAS1), mRNA [NM_002048]	NM_002048	hs|9q21.33	THC2462012	GO:0002053(positive regulation of mesenchymal cell proliferation)|GO:0003674(molecular_function)|GO:0005515(protein binding)|GO:0005886(plasma membrane)|GO:0007049(cell cycle)|GO:0007050(cell cycle arrest)|GO:0007411(axon guidance)|GO:0012501(programmed cell death)|GO:0021587(cerebellum morphogenesis)|GO:0021904(dorsal/ventral neural tube patterning)|GO:0042473(outer ear morphogenesis)|GO:0042474…	growth arrest-specific 1	NM_002048	GGATTAAGGGTCCAAAAATGCTGATCTAAGGGGTTGCCATGGTGTTGAACAATGCAACTT	2619	GO:46658(anchored to plasma membrane); GO:16020(membrane)	GO:48503(GPI anchor binding); GO:3674(molecular_function); GO:5515(protein binding); GO:4872(receptor activity)	Growth arrest-specific 1 plays a role in growth suppression. GAS1 blocks entry to S phase and prevents cycling of normal and transformed cells. Gas1 is a putative tumor suppressor gene.	GO:7049(cell cycle); GO:7050(cell cycle arrest); GO:45749(negative regulation of S phase of mitotic cell cycle); GO:8285(negative regulation of cell proliferation); GO:12501(programmed cell death)			growth arrest-specific 1		KEGG pathway: Hedgehog signaling pathway 04340	16551639; 12477932; 11906213; 11846389; 11572986; 10996315; 9466658; 8307588; 8127893; 7956349; 1505026	NM_002048	13379	NM_002048	GO:0002053(positive regulation of mesenchymal cell proliferation)|GO:0003674(molecular_function)|GO:0005515(protein binding)|GO:0005886(plasma membrane)|GO:0007049(cell cycle)|GO:0007050(cell cycle arrest)|GO:0007411(axon guidance)|GO:0012501(programmed cell death)|GO:0021587(cerebellum morphogenesis)|GO:0021904(dorsal/ventral neural tube patterning)|GO:0042473(outer ear morphogenesis)|GO:0042474…	Hs.65029	ENST00000298743	Homo sapiens growth arrest-specific 1 (GAS1), mRNA [NM_002048]	NM_002048	THC2235516
A_33_P3257155	SMAP1	4.69721	4.4141e-05	5.99681	3.047	5.67189	P	136.232	28.9551	P	163.484	27.2618	P	107.784	35.374	P	137.427	24.2296	GO:0005886(plasma membrane)|GO:0008060(ARF GTPase activator activity)|GO:0008270(zinc ion binding)|GO:0032312(regulation of ARF GTPase activity)|GO:0045648(positive regulation of erythrocyte differentiation)|GO:0046872(metal ion binding)		ENST00000370442	small ArfGAP 1 [Source:HGNC Symbol;Acc:19651] [ENST00000370442]		hs|6q13	THC2744563		small ArfGAP 1		GAAAGGCAGTTAGTTGAAGTGGAAGAGTTGACCTTCATGTACTGCTTTCCAAAAAATTGA	60682											ENST00000370442	91.6442				ENST00000370442	Stromal membrane-associated protein 1 [Source:UniProtKB/Swiss-Prot;Acc:Q8IYB5] [ENST00000370442]
A_24_P129341	AKR1B10	4.69398	0.000883241	4.61415	4.57846	4.89566	P	3317.51	707.493	P	3030.05	656.687	P	3659.91	799.375	P	3262.56	666.418	GO:0004033(aldo-keto reductase (NADP) activity)|GO:0005515(protein binding)|GO:0005575(cellular_component)|GO:0005737(cytoplasm)|GO:0006081(cellular aldehyde metabolic process)|GO:0007586(digestion)|GO:0008202(steroid metabolic process)|GO:0016491(oxidoreductase activity)	Hs.116724	ENST00000359579	Homo sapiens aldo-keto reductase family 1, member B10 (aldose reductase) (AKR1B10), mRNA [NM_020299]	NM_020299	hs|7q33	THC2488021	GO:0004033(aldo-keto reductase activity)|GO:0005515(protein binding)|GO:0005575(cellular_component)|GO:0005737(cytoplasm)|GO:0006081(cellular aldehyde metabolic process)|GO:0007586(digestion)|GO:0008202(steroid metabolic process)|GO:0016491(oxidoreductase activity)|GO:0055114(oxidation reduction)	aldo-keto reductase family 1, member B10 (aldose reductase)	NM_020299	ATCCTCTCATTTGGAAGACTATCCCTTCGATGCAGAATATTGAGGTTGAATCTCCTGGTG	57016	GO:5575(cellular_component)	GO:4033(aldo-keto reductase activity); GO:16491(oxidoreductase activity)	This gene encodes a member of the aldo/keto reductase superfamily, which consists of more than 40 known enzymes and proteins. This member can efficiently reduce aliphatic and aromatic aldehydes, and it is less active on hexoses. It is highly expressed in adrenal gland, small intestine, and colon, and may play an important role in liver carcinogenesis.	GO:6081(aldehyde metabolic process); GO:7586(digestion); GO:8202(steroid metabolic process)			aldo-keto reductase family 1, member B10		KEGG pathway: Ascorbate and aldarate metabolism 00053; KEGG pathway: Bile acid biosynthesis 00120; KEGG pathway: Bisphenol A degradation 00363; KEGG pathway: Butanoate metabolism 00650; KEGG pathway: Fructose and mannose metabolism 00051; KEGG pathway: Galactose metabolism 00052; KEGG pathway: Glycerophospholipid metabolism 00564; KEGG pathway: Glycine, serine and threonine metabolism 00260; KEGG…	17209433; 16204895; 16127462; 15936242; 15928807; 15745835; 15489334; 12732097; 12477932; 9765596; 9565553; 9537432	NM_020299	62.0448	NM_020299	GO:0004033(aldo-keto reductase activity)|GO:0005515(protein binding)|GO:0005575(cellular_component)|GO:0005737(cytoplasm)|GO:0006081(cellular aldehyde metabolic process)|GO:0007586(digestion)|GO:0008202(steroid metabolic process)|GO:0016491(oxidoreductase activity)|GO:0055114(oxidation reduction)	Hs.116724	ENST00000359579	Homo sapiens aldo-keto reductase family 1, member B10 (aldose reductase) (AKR1B10), mRNA [NM_020299]	NM_020299	THC2235822
A_23_P93641	AKR1B10	4.65249	0.000890527	4.61641	4.58459	4.75828	P	3800.06	817.662	P	3657.42	792.265	P	4207.83	917.82	P	3534.93	742.901	GO:0004033(aldo-keto reductase (NADP) activity)|GO:0005515(protein binding)|GO:0005575(cellular_component)|GO:0005737(cytoplasm)|GO:0006081(cellular aldehyde metabolic process)|GO:0007586(digestion)|GO:0008202(steroid metabolic process)|GO:0016491(oxidoreductase activity)	Hs.116724	ENST00000359579	Homo sapiens aldo-keto reductase family 1, member B10 (aldose reductase) (AKR1B10), mRNA [NM_020299]	NM_020299	hs|7q33	THC2488021	GO:0004033(aldo-keto reductase activity)|GO:0005515(protein binding)|GO:0005575(cellular_component)|GO:0005737(cytoplasm)|GO:0006081(cellular aldehyde metabolic process)|GO:0007586(digestion)|GO:0008202(steroid metabolic process)|GO:0016491(oxidoreductase activity)|GO:0055114(oxidation reduction)	aldo-keto reductase family 1, member B10 (aldose reductase)	NM_020299	ATCACAGTGAACTTAGTCCTGTTATAGACGAGAATCGAGGTGCTGTTTTAGACATTTATT	57016	GO:5575(cellular_component)	GO:4033(aldo-keto reductase activity); GO:16491(oxidoreductase activity)	This gene encodes a member of the aldo/keto reductase superfamily, which consists of more than 40 known enzymes and proteins. This member can efficiently reduce aliphatic and aromatic aldehydes, and it is less active on hexoses. It is highly expressed in adrenal gland, small intestine, and colon, and may play an important role in liver carcinogenesis.	GO:6081(aldehyde metabolic process); GO:7586(digestion); GO:8202(steroid metabolic process)			aldo-keto reductase family 1, member B10		KEGG pathway: Ascorbate and aldarate metabolism 00053; KEGG pathway: Bile acid biosynthesis 00120; KEGG pathway: Bisphenol A degradation 00363; KEGG pathway: Butanoate metabolism 00650; KEGG pathway: Fructose and mannose metabolism 00051; KEGG pathway: Galactose metabolism 00052; KEGG pathway: Glycerophospholipid metabolism 00564; KEGG pathway: Glycine, serine and threonine metabolism 00260; KEGG…	17209433; 16204895; 16127462; 15936242; 15928807; 15745835; 15489334; 12732097; 12477932; 9765596; 9565553; 9537432	NM_020299	70.2088	NM_020299	GO:0004033(aldo-keto reductase activity)|GO:0005515(protein binding)|GO:0005575(cellular_component)|GO:0005737(cytoplasm)|GO:0006081(cellular aldehyde metabolic process)|GO:0007586(digestion)|GO:0008202(steroid metabolic process)|GO:0016491(oxidoreductase activity)|GO:0055114(oxidation reduction)	Hs.116724	ENST00000359579	Homo sapiens aldo-keto reductase family 1, member B10 (aldose reductase) (AKR1B10), mRNA [NM_020299]	NM_020299	THC2235822
A_33_P3272628	FCER1G	4.6205	0.000130631	3.22563	6.25122	4.89202	P	97.0608	21.6881	P	95.1285	29.4914	P	101.322	16.2084	P	94.7318	19.3645	GO:0001798(positive regulation of type IIa hypersensitivity)|GO:0001805(positive regulation of type III hypersensitivity)|GO:0001812(positive regulation of type I hypersensitivity)|GO:0002431(Fc receptor mediated stimulatory signaling pathway)|GO:0004872(receptor activity)|GO:0004888(transmembrane receptor activity)|GO:0005886(plasma membrane)|GO:0005887(integral to plasma membrane)|GO:0006911(ph…		ENST00000367992	Fc fragment of IgE, high affinity I, receptor for; gamma polypeptide [Source:HGNC Symbol;Acc:3611] [ENST00000367992]		hs|1q23.3			Fc fragment of IgE, high affinity I, receptor for; gamma polypeptide		GCCACCGAGCCTGACCTGGAAGTAACTCTTTTAAAGATAAAGTGGGAATAAACTTTTATT	2207											ENST00000367992	42.5485				ENST00000367992	High affinity immunoglobulin epsilon receptor subunit gamma Precursor (IgE Fc receptor subunit gamma)(FceRI gamma)(Fc-epsilon RI-gamma) [Source:UniProtKB/Swiss-Prot;Acc:P30273] [ENST00000367992]
A_23_P258190	AKR1B1	4.58831	0.000903445	4.30328	4.755	4.72071	P	1595.96	347.669	P	1527.13	354.876	P	1702.47	358.037	P	1558.28	330.094	GO:0004032(alditol:NADP+ 1-oxidoreductase activity)|GO:0004033(aldo-keto reductase (NADP) activity)|GO:0005615(extracellular space)|GO:0005634(nucleus)|GO:0005730(nucleolus)|GO:0005737(cytoplasm)|GO:0005829(cytosol)|GO:0005975(carbohydrate metabolic process)|GO:0006700(C21-steroid hormone biosynthetic process)|GO:0006950(response to stress)|GO:0008202(steroid metabolic process)|GO:0009055(electro…	Hs.521212	ENST00000494491	Homo sapiens aldo-keto reductase family 1, member B1 (aldose reductase) (AKR1B1), mRNA [NM_001628]	NM_001628	hs|7q33	THC2558675	GO:0004032(aldehyde reductase activity)|GO:0005515(protein binding)|GO:0005615(extracellular space)|GO:0005737(cytoplasm)|GO:0005829(cytosol)|GO:0005975(carbohydrate metabolic process)|GO:0006950(response to stress)|GO:0009055(electron carrier activity)|GO:0016491(oxidoreductase activity)|GO:0055114(oxidation reduction)	aldo-keto reductase family 1, member B1 (aldose reductase)	NM_001628	GTGATCCCCAAGTCTGTGACACCAGAACGCATTGCTGAGAACTTTAAGGTCTTTGACTTT	231	GO:5615(extracellular space)	GO:4032(aldehyde reductase activity); GO:9055(electron carrier activity); GO:16491(oxidoreductase activity); GO:5515(protein binding)	This gene encodes a member of the aldo/keto reductase superfamily, which consists of more than 40 known enzymes and proteins. This member catalyzes the reduction of a number of aldehydes, including the aldehyde form of glucose, and is thereby implicated in the development of diabetic complications by catalyzing the reduction of glucose to sorbitol. There are a few putative pseudogenes for this ge…	GO:5975(carbohydrate metabolic process); GO:6950(response to stress)			aldo-keto reductase family 1, member B1		KEGG pathway: Fructose and mannose metabolism 00051; KEGG pathway: Galactose metabolism 00052; KEGG pathway: Glycerolipid metabolism 00561; KEGG pathway: Pentose and glucuronate interconversions 00040; KEGG pathway: Pyruvate metabolism 00620	17353931; 17270157; 17139089; 16936152; 16021519; 15637423; 15489334; 15284221; 15284219; 15277434; 15251463; 15231748; 15181092; 15162486; 14996095; 14694018; 14694017; 12690205; 12660865; 12604221; 12486717; 12477932; 12446366; 11958479; 11842041; 11499839; 11444797; 11306081; 10510318; 10075698; 9565553; 9405046; 9195951; 8877273; 8615700; 8435445; 8405190; 8347133; 8343525; 8281941; 8268209; …	NM_001628	8074.68	NM_001628	GO:0004032(aldehyde reductase activity)|GO:0005515(protein binding)|GO:0005615(extracellular space)|GO:0005737(cytoplasm)|GO:0005829(cytosol)|GO:0005975(carbohydrate metabolic process)|GO:0006950(response to stress)|GO:0009055(electron carrier activity)|GO:0016491(oxidoreductase activity)|GO:0055114(oxidation reduction)	Hs.521212	ENST00000434222	Homo sapiens aldo-keto reductase family 1, member B1 (aldose reductase) (AKR1B1), mRNA [NM_001628]	NM_001628	NP315202
A_23_P80570	AADAC	4.48793	0.000931169	4.35614	4.57412	4.53659	P	459.852	102.442	P	446.075	102.401	P	466.665	102.023	P	466.815	102.9	GO:0003824(catalytic activity)|GO:0004091(carboxylesterase activity)|GO:0004806(triglyceride lipase activity)|GO:0005783(endoplasmic reticulum)|GO:0005789(endoplasmic reticulum membrane)|GO:0005792(microsome)|GO:0008152(metabolic process)|GO:0010898(positive regulation of triglyceride catabolic process)|GO:0016020(membrane)|GO:0016021(integral to membrane)|GO:0016298(lipase activity)|GO:0017171(s…	Hs.506908	ENST00000232892	Homo sapiens arylacetamide deacetylase (esterase) (AADAC), mRNA [NM_001086]	NM_001086	hs|3q25.1	THC2472269	GO:0004091(carboxylesterase activity)|GO:0005783(endoplasmic reticulum)|GO:0005789(endoplasmic reticulum membrane)|GO:0005792(microsome)|GO:0008152(metabolic process)|GO:0016020(membrane)|GO:0016021(integral to membrane)|GO:0016298(lipase activity)|GO:0019213(deacetylase activity)	arylacetamide deacetylase (esterase)	NM_001086	ATATGATCTCTTAAGAGATGATGGACTCATGTATGTCACCCGACTTCGCAACACTGGGGT	13	GO:5783(endoplasmic reticulum); GO:5789(endoplasmic reticulum membrane); GO:16021(integral to membrane); GO:16020(membrane); GO:5792(microsome)	GO:19213(deacetylase activity); GO:16298(lipase activity)	Microsomal arylacetamide deacetylase competes against the activity of cytosolic arylamine N-acetyltransferase, which catalyzes one of the initial biotransformation pathways for arylamine and heterocyclic amine carcinogens	GO:8152(metabolic process)			arylacetamide deacetylase		KEGG pathway: 2,4-Dichlorobenzoate degradation 00623; KEGG pathway: Alkaloid biosynthesis II 00960; KEGG pathway: Butanoate metabolism 00650	15489334; 15152005; 12721789; 12477932; 11481320; 10318829; 9665742; 9299245; 8063807; 2043131	NM_001086	5.32712	NM_001086	GO:0004091(carboxylesterase activity)|GO:0005783(endoplasmic reticulum)|GO:0005789(endoplasmic reticulum membrane)|GO:0005792(microsome)|GO:0008152(metabolic process)|GO:0016020(membrane)|GO:0016021(integral to membrane)|GO:0016298(lipase activity)|GO:0019213(deacetylase activity)	Hs.506908	ENST00000232892	Homo sapiens arylacetamide deacetylase (esterase) (AADAC), mRNA [NM_001086]	NM_001086	THC2237959
A_33_P3244640	GRK5	4.43339	0.00105868	5.0437	4.09621	4.21771	P	94.6623	21.493	P	91.3952	18.1207	P	98.9132	24.1475	P	93.6786	22.2107	GO:0000166(nucleotide binding)|GO:0004674(protein serine/threonine kinase activity)|GO:0004703(G-protein coupled receptor kinase activity)|GO:0004871(signal transducer activity)|GO:0005080(protein kinase C binding)|GO:0005515(protein binding)|GO:0005524(ATP binding)|GO:0005543(phospholipid binding)|GO:0005625(soluble fraction)|GO:0005634(nucleus)|GO:0005737(cytoplasm)|GO:0005886(plasma membrane)|…	Hs.524625		Homo sapiens FP2025 mRNA, complete cds. [AF370369]		hs|10q26.11	NP1212828		G protein-coupled receptor kinase 5		GGGGCAGAGTCACTTGGCCTACTAAAGCCTCCTGTTCCTTCTGGCTCATGCATTGCTTTG	2869											AF370369	115.285	AK097099		Hs.524625	ENST00000432765	FP2025 [Source:UniProtKB/TrEMBL;Acc:Q71RG8] [ENST00000432765]		NP1212828
A_33_P3380992	AKR1B15	4.41536	0.00093856	4.30907	4.31515	4.62934	P	1555.69	352.841	P	1462.16	339.322	P	1710.3	396.346	P	1494.6	322.854	GO:0016491(oxidoreductase activity)	Hs.729418	ENST00000423958	Homo sapiens aldo-keto reductase family 1, member B15 (AKR1B15), mRNA [NM_001080538]	NM_001080538	hs|7q33	THC2495179		aldo-keto reductase family 1, member B15	NM_001080538	AAATTGAGTGATGAGGAGATGGCAACCATACTCAGCTTCAACAGAAACTGGAGGGCCTTT	441282											NM_001080538	34.4506	NM_001080538		Hs.720853	ENST00000457545	Homo sapiens aldo-keto reductase family 1, member B15 (AKR1B15), mRNA [NM_001080538]	NM_001080538
A_33_P3304688	TNAP	4.27158	0.00106035	4.52176	4.04808	4.25803	P	120.347	28.299	P	106.935	23.6489	P	128.983	31.8628	P	125.123	29.3852		Hs.687024		Homo sapiens NIK-associated protein mRNA, complete cds. [AF463496]		hs|13q13.3	NP590049		TRAFs and NIK-associated protein		CTTTTTTCTCCATTTTCCTCCATGGTGGTCCTACAAATTGCTGCCCCAGCCATATTTTAA	445341											AF463496	243.479	AF463496		Hs.687024		Homo sapiens NIK-associated protein mRNA, complete cds. [AF463496]		NP590049
A_23_P404162	HDAC9	4.17574	0.00107477	4.51187	3.05201	5.2876	P	110.367	26.6721	P	115.618	25.6253	P	98.4485	32.257	P	117.036	22.1341	GO:0000118(histone deacetylase complex)|GO:0000122(negative regulation of transcription from RNA polymerase II promoter)|GO:0003714(transcription corepressor activity)|GO:0004407(histone deacetylase activity)|GO:0005080(protein kinase C binding)|GO:0005515(protein binding)|GO:0005634(nucleus)|GO:0005667(transcription factor complex)|GO:0005737(cytoplasm)|GO:0006954(inflammatory response)|GO:00075…	Hs.196054	ENST00000405010	Homo sapiens histone deacetylase 9 (HDAC9), transcript variant 3, mRNA [NM_014707]	NM_014707	hs|7p21.1	THC2472172	GO:0000118(histone deacetylase complex)|GO:0003714(transcription corepressor activity)|GO:0004407(histone deacetylase activity)|GO:0005634(nucleus)|GO:0005667(transcription factor complex)|GO:0005737(cytoplasm)|GO:0006954(inflammatory response)|GO:0007507(heart development)|GO:0008134(transcription factor binding)|GO:0010553(negative regulation of gene-specific transcription from RNA polymerase I…	histone deacetylase 9	NM_014707	TTCCATCTCATAAATATTCATTTTCTTCAAAGTCTTTTTTCAATCTCATAAAAAAGGGAT	9734	GO:5737(cytoplasm); GO:118(histone deacetylase complex); GO:5634(nucleus)	GO:4407(histone deacetylase activity); GO:16787(hydrolase activity); GO:16566(specific transcriptional repressor activity); GO:3714(transcription corepressor activity); GO:8134(transcription factor binding)	Histones play a critical role in transcriptional regulation, cell cycle progression, and developmental events. Histone acetylation/deacetylation alters chromosome structure and affects transcription factor access to DNA. The protein encoded by this gene has sequence homology to members of the histone deacetylase family. This gene is orthologous to the Xenopus and mouse MITR genes. The MITR protei…	GO:30183(B cell differentiation); GO:16568(chromatin modification); GO:7507(heart development); GO:16575(histone deacetylation); GO:6954(inflammatory response); GO:45843(negative regulation of striated muscle development); GO:122(negative regulation of transcription from RNA polymerase II promoter); GO:74(regulation of progression through cell cycle); GO:6355(regulation of transcription, DNA-depe…			histone deacetylase 9 isoform 3			17360565; 17081983; 16980305; 16611996; 16399788; 15567413; 15489334; 15194749; 14702039; 14684825; 12853948; 12711221; 12706107; 12590135; 12477932; 12242305; 12054582; 12032081; 11535832; 11466315; 11022042; 10922406; 10825153; 10655483; 10523670; 10487761; 10487760; 9872452; 9847074	NM_014707	18.4744	NM_014707	GO:0000118(histone deacetylase complex)|GO:0003714(transcription corepressor activity)|GO:0004407(histone deacetylase activity)|GO:0005634(nucleus)|GO:0005667(transcription factor complex)|GO:0005737(cytoplasm)|GO:0006954(inflammatory response)|GO:0007507(heart development)|GO:0008134(transcription factor binding)|GO:0010553(negative regulation of gene-specific transcription from RNA polymerase I…	Hs.196054	ENST00000405010	Homo sapiens histone deacetylase 9 (HDAC9), transcript variant 3, mRNA [NM_014707]	NM_014707	THC2248203
A_33_P3273580		4.02532	0.000811905	3.76496	5.55467	3.11877	P	77.8575	18.9751	P	57.9338	15.3876	P	105.105	18.9219	P	70.5338	22.6159		Hs.684475		Homo sapiens clone pp6750 unknown mRNA. [AF289570]		hs|2q37.1	THC2488513				CACCTCTGTTGGCTTGGAGGCCTTTGTATAAGTCAGGTGTGAGTGTGTGTTGGGGGGTGT												AF289570	63.2216	AF289570		Hs.684475		Homo sapiens clone pp6750 unknown mRNA. [AF289570]
A_33_P3254751	LOC100131355	3.70312	0.00167094	2.73523	4.70944	3.94221	P	56.687	15.1979	P	48.2384	17.636	P	71.2468	15.1285	P	50.5758	12.8293		Hs.660782		Homo sapiens cDNA FLJ42223 fis, clone THYMU2039989. [AK124217]		hs|9q34.11	THC2483221		uncharacterized LOC100131355		TGCTGGTAGTCCTTGTGGGTCCTTCCAGACACTTTATGTGTGCATTTACAAATATTATGC	100131355											AK124217	41.276	AK124217		Hs.660782		Homo sapiens cDNA FLJ42223 fis, clone THYMU2039989. [AK124217]
A_33_P3265394	WDR74	3.0707	0.00251013	3.94375	2.5097	2.92536	P	54.4349	18.2541	P	49.0263	12.4314	P	57.6885	22.9862	P	56.5898	19.3446	GO:0003674(molecular_function)|GO:0005634(nucleus)|GO:0005730(nucleolus)|GO:0008150(biological_process)	Hs.730651	ENST00000538098	WD repeat domain 74 [Source:HGNC Symbol;Acc:25529] [ENST00000538098]		hs|11q12.3	THC2498258		WD repeat domain 74		AAACAAGCATGGAAGCTTTACTGTTTCGGCTCTTCAAACTTCCAGCAACTACACTGCGCT	54663											ENST00000538098	17.9971	AK292330		Hs.655372		Homo sapiens cDNA FLJ78749 complete cds, highly similar to Homo sapiens WD repeat domain 74 (WDR74), mRNA [AK292330]
A_23_P257971	AKR1C1	3.00482	0.00158575	2.72764	3.26634	3.04515	P	9456.34	3138.78	P	8488.98	3112.2	P	10086.6	3088.05	P	9793.45	3216.09	GO:0004033(aldo-keto reductase (NADP) activity)|GO:0005737(cytoplasm)|GO:0005829(cytosol)|GO:0006805(xenobiotic metabolic process)|GO:0007586(digestion)|GO:0008206(bile acid metabolic process)|GO:0015721(bile acid and bile salt transport)|GO:0016491(oxidoreductase activity)|GO:0030299(intestinal cholesterol absorption)|GO:0031406(carboxylic acid binding)|GO:0032052(bile acid binding)|GO:0042632(c…	Hs.460260	ENST00000460124	Homo sapiens aldo-keto reductase family 1, member C1 (dihydrodiol dehydrogenase 1; 20-alpha (3-alpha)-hydroxysteroid dehydrogenase) (AKR1C1), mRNA [NM_001353]	NM_001353	hs|10p15.1	THC2514893	GO:0004033(aldo-keto reductase activity)|GO:0005737(cytoplasm)|GO:0005829(cytosol)|GO:0006805(xenobiotic metabolic process)|GO:0007586(digestion)|GO:0008206(bile acid metabolic process)|GO:0015721(bile acid and bile salt transport)|GO:0016491(oxidoreductase activity)|GO:0030299(intestinal cholesterol absorption)|GO:0031406(carboxylic acid binding)|GO:0032052(bile acid binding)|GO:0042632(choleste…	aldo-keto reductase family 1, member C1 (dihydrodiol dehydrogenase 1; 20-alpha (3-alpha)-hydroxysteroid dehydrogenase)	NM_001353	TTATCCATTTTCTGATGAATATTAACATGGAGGGCATTGCATGAGGTCTACCAGAAGGCC	1645	GO:5829(cytosol)	GO:47006(20-alpha-hydroxysteroid dehydrogenase activity); GO:47042(3-alpha-hydroxysteroid dehydrogenase (B-specific) activity); GO:4033(aldo-keto reductase activity); GO:32052(bile acid binding); GO:16491(oxidoreductase activity); GO:47115(trans-1,2-dihydrobenzene-1,2-diol dehydrogenase activity)	This gene encodes a member of the aldo/keto reductase superfamily, which consists of more than 40 known enzymes and proteins. These enzymes catalyze the conversion of aldehydes and ketones to their corresponding alcohols by utilizing NADH and/or NADPH as cofactors. The enzymes display overlapping but distinct substrate specificity. This enzyme catalyzes the reaction of progesterone to the inactiv…	GO:15721(bile acid and bile salt transport); GO:8206(bile acid metabolic process); GO:30299(cholesterol absorption); GO:42632(cholesterol homeostasis); GO:7586(digestion); GO:6118(electron transport); GO:51260(protein homooligomerization); GO:6805(xenobiotic metabolic process)			aldo-keto reductase family 1, member C1		KEGG pathway: Metabolism of xenobiotics by cytochrome P450 00980	16361083; 16338060; 15494612; 15492289; 15489334; 15212687; 15164054; 13678667; 12899831; 12733716; 12579257; 12477932; 11956619; 11514561; 11013348; 10672042; 10510318; 8573067; 8486699; 8274401; 8172617; 8132567; 8011662; 7789999; 7626489; 7515059	NM_001353	9313.88	NM_001353	GO:0004033(aldo-keto reductase activity)|GO:0005737(cytoplasm)|GO:0005829(cytosol)|GO:0006805(xenobiotic metabolic process)|GO:0007586(digestion)|GO:0008206(bile acid metabolic process)|GO:0015721(bile acid and bile salt transport)|GO:0016491(oxidoreductase activity)|GO:0030299(intestinal cholesterol absorption)|GO:0031406(carboxylic acid binding)|GO:0032052(bile acid binding)|GO:0042632(choleste…	Hs.460260	ENST00000407674	Homo sapiens aldo-keto reductase family 1, member C1 (dihydrodiol dehydrogenase 1; 20-alpha (3-alpha)-hydroxysteroid dehydrogenase) (AKR1C1), mRNA [NM_001353]	NM_001353	NP957283
A_23_P323143	ZNF767	2.91935	0.0001764	2.10109	2.78401	4.25344	P	141.119	49.0675	P	121.522	57.8377	P	148.298	53.2676	P	153.537	36.0972		Hs.520785	ENST00000472212	Homo sapiens zinc finger family member 767 (ZNF767), transcript variant 1, non-coding RNA [NR_027788]	NR_027788	hs|7q36.1	THC2625107		zinc finger family member 767	NR_027788	CAGCACCTCGATTTCTTCTTGGTGAGTCCATGGGAACAGCCCCACTGCAAACAACCCATT	79970							zinc finger family member 767			15489334; 14702039; 12975309; 12853948; 12477932; 9847074	NR_027788	252.274	NR_027788		Hs.520785	ENST00000472212	Homo sapiens zinc finger family member 767 (ZNF767), transcript variant 1, non-coding RNA [NR_027788]	NR_027788	NP1141391
A_33_P3350853	LOC202781	2.88459	0.000173556	2.16645	2.79051	3.97028	P	119.035	41.3447	P	95.2933	43.9859	P	132.464	47.4697	P	129.346	32.5787				Homo sapiens uncharacterized LOC202781 (LOC202781), non-coding RNA [NR_028090]	NR_028090	hs|7q36.2			uncharacterized LOC202781	NR_028090	CTATGTTGGGCATATATCAGTGTAATAAATACATTAGATCCAAATACAGATCATGCTGCC	202781											NR_028090	44.5691	NR_028090				Homo sapiens hypothetical LOC202781 (LOC202781), non-coding RNA [NR_028090]	NR_028090
A_23_P96623	OPN1MW	2.87908	0.00264512	2.45156	2.88601	3.37304	P	72.1272	24.9167	P	54.5836	22.2648	P	90.2896	31.2852	P	71.5083	21.2		Hs.247787	ENST00000488220	Homo sapiens opsin 1 (cone pigments), medium-wave-sensitive (OPN1MW), mRNA [NM_000513]	NM_000513	hs|Xq28	THC2478050		opsin 1 (cone pigments), medium-wave-sensitive	NM_000513	GGTCTCTGGTCTCTGGCCATCATTTCCTGGGAGAGATGGATGGTGGTCTGCAAGCCCTTT	2652	GO:5887(integral to plasma membrane); GO:16020(membrane)	GO:9881(photoreceptor activity); GO:1584(rhodopsin-like receptor activity)		GO:7186(G-protein coupled receptor protein signaling pathway); GO:7602(phototransduction); GO:18298(protein-chromophore linkage); GO:50896(response to stimulus); GO:7165(signal transduction); GO:7601(visual perception)			opsin 1 (cone pigments), medium-wave-sensitive (color blindness, deutan)	Blue-cone monochromacy; Colorblindness, deutan		16020309; 12853434; 12051694; 10319869; 9815288; 9494086; 8857542; 8792812; 7643192; 3303660; 2937147; 2574415; 1302020	NM_000513	223.526	NM_000513		Hs.247787	ENST00000430054	Homo sapiens opsin 1 (cone pigments), medium-wave-sensitive (OPN1MW), mRNA [NM_000513]	NM_000513	THC2239911
A_33_P3396956	C1orf172	2.87417	0.00187163	2.72742	2.75441	3.16049	P	129.18	44.7041	P	122.32	44.848	P	114.617	41.6121	P	150.605	47.6523		Hs.188881	ENST00000374109	Homo sapiens chromosome 1 open reading frame 172 (C1orf172), mRNA [NM_152365]	NM_152365	hs|1p36.11	NP1276603		chromosome 1 open reading frame 172	NM_152365	GGAGATGGGCAGTGGCTCCATGTCGAGCCGAGAAATTGATGTGCTCATCTTCAAGAAGCT	126695											NM_152365	5.40691	NM_152365		Hs.188881	ENST00000374109	Homo sapiens chromosome 1 open reading frame 172 (C1orf172), mRNA [NM_152365]	NM_152365	NP1276603
A_23_P67453	TNNI3	2.8462	0.000294641	2.82666	3.76728	2.16518	P	166.031	58.5762	P	162.02	57.3184	P	187.397	49.7434	P	148.676	68.6667	GO:0001570(vasculogenesis)|GO:0001980(regulation of systemic arterial blood pressure by ischemic conditions)|GO:0003779(actin binding)|GO:0005515(protein binding)|GO:0005737(cytoplasm)|GO:0005829(cytosol)|GO:0005861(troponin complex)|GO:0006874(cellular calcium ion homeostasis)|GO:0006940(regulation of smooth muscle contraction)|GO:0007507(heart development)|GO:0019855(calcium channel inhibitor a…	Hs.709179	ENST00000344887	Homo sapiens troponin I type 3 (cardiac) (TNNI3), mRNA [NM_000363]	NM_000363	hs|19q13.42	THC2615488	GO:0001570(vasculogenesis)|GO:0001980(regulation of systemic arterial blood pressure by ischemic conditions)|GO:0003779(actin binding)|GO:0005737(cytoplasm)|GO:0005861(troponin complex)|GO:0006874(cellular calcium ion homeostasis)|GO:0006940(regulation of smooth muscle contraction)|GO:0007507(heart development)|GO:0019855(calcium channel inhibitor activity)|GO:0019901(protein kinase binding)|GO:0…	troponin I type 3 (cardiac)	NM_000363	CAGATCTGACTCAGAAGATCTTTGACCTTCGAGGCAAGTTTAAGCGGCCCACCCTGCGGA	7137	GO:5861(troponin complex)	GO:3779(actin binding); GO:19855(calcium channel inhibitor activity); GO:5515(protein binding); GO:30172(troponin C binding); GO:31014(troponin T binding)	Troponin I (TnI) is one of 3 subunits that form the troponin complex of the thin filaments of striated muscle; see also TNNI1 (MIM 191042). The others are troponin T (TnT; see MIM 191041) and troponin C (TnC; see MIM 191040).[supplied by OMIM]	GO:16525(negative regulation of angiogenesis); GO:6937(regulation of muscle contraction); GO:55010(ventricular cardiac muscle morphogenesis)			troponin I, cardiac	Cardiomyopathy, familial hypertrophic, 7; Cardiomyopathy, familial restrictive		16887211; 16765375; 16516408; 16338248; 16302972; 16288990; 15961398; 15867176; 15718266; 15698845; 15607392; 15604421; 15601779; 15542288; 15350489; 15257080; 15147183; 15134451; 15070570; 15049709; 14661957; 14596793; 14575308; 14551240; 12974739; 12967628; 12939162; 12840750; 12826210; 12809519; 12803836; 12732641; 12721663; 12707239; 12626203; 12531876; 12525172; 12477932; 12383268; 12270775;…	NM_000363	12.9953	NM_000363	GO:0001570(vasculogenesis)|GO:0001980(regulation of systemic arterial blood pressure by ischemic conditions)|GO:0003779(actin binding)|GO:0005737(cytoplasm)|GO:0005861(troponin complex)|GO:0006874(cellular calcium ion homeostasis)|GO:0006940(regulation of smooth muscle contraction)|GO:0007507(heart development)|GO:0019855(calcium channel inhibitor activity)|GO:0019901(protein kinase binding)|GO:0…	Hs.709179	ENST00000344887	Homo sapiens troponin I type 3 (cardiac) (TNNI3), mRNA [NM_000363]	NM_000363	THC2382358
A_23_P46238	CELA2A	2.82345	0.00208359	2.46606	3.0724	2.97069	P	124.429	43.5072	P	95.633	38.7797	P	154.551	50.3031	P	123.102	41.4388	GO:0004252(serine-type endopeptidase activity)|GO:0005576(extracellular region)|GO:0006508(proteolysis)|GO:0008233(peptidase activity)	Hs.631866	ENST00000375924	Homo sapiens chymotrypsin-like elastase family, member 2A (CELA2A), mRNA [NM_033440]	NM_033440	hs|1p36.21	THC2472773	GO:0004252(serine-type endopeptidase activity)|GO:0005576(extracellular region)|GO:0006508(proteolysis)|GO:0008233(peptidase activity)	chymotrypsin-like elastase family, member 2A	NM_033440	ACAAGCCCTCCGTCTTCACGCGGGTCTCCAATTACATCGACTGGATCAATTCGGTGATTG	63036		GO:4281(pancreatic elastase II activity); GO:8233(peptidase activity)	Elastases form a subfamily of serine proteases that hydrolyze many proteins in addition to elastin. Humans have six elastase genes which encode the structurally similar proteins elastase 1, 2, 2A, 2B, 3A, and 3B. Like most of the human elastases, elastase 2A is secreted from the pancreas as a zymogen. In other species, elastase 2A has been shown to preferentially cleave proteins after leucine, me…	GO:6508(proteolysis)			elastase 2A preproprotein			16710414; 16247445; 15489334; 14702039; 12477932; 11729383; 3646943; 3427074; 2834346; 2307232	NM_033440	44.3397	NM_033440	GO:0004252(serine-type endopeptidase activity)|GO:0005576(extracellular region)|GO:0006508(proteolysis)|GO:0008233(peptidase activity)	Hs.631866	ENST00000375924	Homo sapiens chymotrypsin-like elastase family, member 2A (CELA2A), mRNA [NM_033440]	NM_033440	THC2259819
A_24_P943949	LRRC8B	2.77464	0.0034818	2.1489	3.82502	2.59877	P	48.212	17.2008	P	43.5447	20.2637	P	61.2915	16.0238	P	39.7996	15.3148	GO:0016020(membrane)|GO:0016021(integral to membrane)	Hs.482017	ENST00000330947	Homo sapiens leucine rich repeat containing 8 family, member B (LRRC8B), transcript variant 1, mRNA [NM_015350]	NM_015350	hs|1p22.2	THC2660408	GO:0005515(protein binding)|GO:0016020(membrane)|GO:0016021(integral to membrane)	leucine rich repeat containing 8 family, member B	NM_015350	AATTTCATCAGCACTAAAGCATTAACATAGAATAATGAGCCAAAGTACTGAGTCGAGATG	23507	GO:16021(integral to membrane); GO:16020(membrane)	GO:5515(protein binding)					KIAA0231 protein			15489334; 15094057; 12975309; 12477932; 9039502	NM_015350	4.91028	NM_015350	GO:0005515(protein binding)|GO:0016020(membrane)|GO:0016021(integral to membrane)	Hs.482017	ENST00000330947	Homo sapiens leucine rich repeat containing 8 family, member B (LRRC8B), transcript variant 1, mRNA [NM_015350]	NM_015350	THC2372607
A_23_P125042	ZNF222	2.76252	0.0036238	2.48367	3.27296	2.59348	P	46.6605	16.806	P	38.0971	15.339	P	52.5409	16.053	P	49.3434	19.0259	GO:0003676(nucleic acid binding)|GO:0003677(DNA binding)|GO:0005622(intracellular)|GO:0005634(nucleus)|GO:0006355(regulation of transcription, DNA-dependent)|GO:0008270(zinc ion binding)|GO:0046872(metal ion binding)	Hs.279840	ENST00000251272	Homo sapiens zinc finger protein 222 (ZNF222), transcript variant 2, mRNA [NM_013360]	NM_013360	hs|19q13.31	THC2637458	GO:0003677(DNA binding)|GO:0005622(intracellular)|GO:0005634(nucleus)|GO:0006355(regulation of transcription, DNA-dependent)|GO:0008270(zinc ion binding)|GO:0046872(metal ion binding)	zinc finger protein 222	NM_013360	GGCTAGATTTGCATAAGCATCAGATGATTTCCCATATGGGACAGAAACCATATAATTGTA	7673	GO:5622(intracellular); GO:5634(nucleus)	GO:3677(DNA binding); GO:46872(metal ion binding); GO:8270(zinc ion binding)		GO:6355(regulation of transcription, DNA-dependent); GO:6350(transcription)			zinc finger protein 222			15057824; 14702039; 12743021; 12477932; 1559709	NM_013360	97.0199	NM_013360	GO:0003677(DNA binding)|GO:0005622(intracellular)|GO:0005634(nucleus)|GO:0006355(regulation of transcription, DNA-dependent)|GO:0008270(zinc ion binding)|GO:0046872(metal ion binding)	Hs.279840	ENST00000251272	Homo sapiens zinc finger protein 222 (ZNF222), transcript variant 2, mRNA [NM_013360]	NM_013360	NP1144905
A_33_P3268234	KRT39	2.69245	0.00343688	2.82455	2.82674	2.44461	P	51.8109	19.1908	P	52.9169	18.7346	P	56.0159	19.8165	P	46.4997	19.0214	GO:0005198(structural molecule activity)|GO:0005882(intermediate filament)	Hs.28467	ENST00000355612	Homo sapiens keratin 39 (KRT39), mRNA [NM_213656]	NM_213656	hs|17q21.2	THC2487370	GO:0005198(structural molecule activity)|GO:0005882(intermediate filament)	keratin 39	NM_213656	ACTACAGCGGGTCCCCATTGCTAGGTAGAATATCTTTTATTCTGCTCCTTCCCTAACTCA	390792											NM_213656	47.4934	NM_213656	GO:0005198(structural molecule activity)|GO:0005882(intermediate filament)	Hs.28467	ENST00000355612	Homo sapiens keratin 39 (KRT39), mRNA [NM_213656]	NM_213656
A_32_P180741	TNK2	2.68953	0.00351788	2.77438	2.6417	2.65449	P	54.2766	20.226	P	47.4657	17.1086	P	59.9128	22.6796	P	55.4515	20.8897	GO:0000166(nucleotide binding)|GO:0004674(protein serine/threonine kinase activity)|GO:0004712(protein serine/threonine/tyrosine kinase activity)|GO:0004713(protein tyrosine kinase activity)|GO:0004715(non-membrane spanning protein tyrosine kinase activity)|GO:0005095(GTPase inhibitor activity)|GO:0005515(protein binding)|GO:0005524(ATP binding)|GO:0005634(nucleus)|GO:0005737(cytoplasm)|GO:000576…	Hs.518513	ENST00000430929	Homo sapiens tyrosine kinase, non-receptor, 2 (TNK2), transcript variant 2, mRNA [NM_001010938]	NM_001010938	hs|3q29	THC2487919	GO:0000166(nucleotide binding)|GO:0000287(magnesium ion binding)|GO:0004715(non-membrane spanning protein tyrosine kinase activity)|GO:0005095(GTPase inhibitor activity)|GO:0005515(protein binding)|GO:0005524(ATP binding)|GO:0005886(plasma membrane)|GO:0006468(protein amino acid phosphorylation)|GO:0007264(small GTPase mediated signal transduction)|GO:0016740(transferase activity)|GO:0050731(posi…	tyrosine kinase, non-receptor, 2	NM_001010938	CTTCTCCCATGCCAGCGACACCTGGATGTTCGGGGTGACACTGTGGGAAATGTTCACCTA	10188	GO:5737(cytoplasm)	GO:5524(ATP binding); GO:5095(GTPase inhibitor activity); GO:4715(non-membrane spanning protein tyrosine kinase activity); GO:166(nucleotide binding); GO:5515(protein binding); GO:4713(protein-tyrosine kinase activity); GO:16740(transferase activity)	This gene encodes a tyrosine kinase that binds Cdc42Hs in its GTP-bound form and inhibits both the intrinsic and GTPase-activating protein (GAP)-stimulated GTPase activity of Cdc42Hs. This binding is mediated by a unique sequence of 47 amino acids C-terminal to an SH3 domain. The protein may be involved in a regulatory mechanism that sustains the GTP-bound active form of Cdc42Hs and which is dire…	GO:7010(cytoskeleton organization and biogenesis); GO:50731(positive regulation of peptidyl-tyrosine phosphorylation); GO:6468(protein amino acid phosphorylation); GO:7264(small GTPase mediated signal transduction)			tyrosine kinase, non-receptor, 2 isoform 2			17494760; 17109515; 17081983; 17038317; 16777958; 16288044; 16247015; 16137687; 15951569; 15592455; 15489334; 15308621; 15146197; 15123659; 14733946; 14506255; 12522270; 12477932; 11394904; 11278436; 11087735; 10882715; 10684602; 10652228; 10587647; 10360579; 9373149; 8647288; 8497321; 8125298	NM_001010938	71.4785	NM_001010938	GO:0000166(nucleotide binding)|GO:0000287(magnesium ion binding)|GO:0004715(non-membrane spanning protein tyrosine kinase activity)|GO:0005095(GTPase inhibitor activity)|GO:0005515(protein binding)|GO:0005524(ATP binding)|GO:0005886(plasma membrane)|GO:0006468(protein amino acid phosphorylation)|GO:0007264(small GTPase mediated signal transduction)|GO:0016740(transferase activity)|GO:0050731(posi…	Hs.518513	ENST00000430929	Homo sapiens tyrosine kinase, non-receptor, 2 (TNK2), transcript variant 2, mRNA [NM_001010938]	NM_001010938	THC2264675
A_24_P68908	LOC344887	2.5998	0.00211387	2.74657	2.61051	2.45078	P	1421.68	546.923	P	1373.05	499.914	P	1569.09	601.069	P	1322.9	539.785		Hs.128803	ENST00000423298	Homo sapiens NmrA-like family domain containing 1 pseudogene (LOC344887), non-coding RNA [NR_033752]	NR_033752	hs|3q27.2	THC2500626		NmrA-like family domain containing 1 pseudogene		CATCATATTGTAATCGTCTTATTTGCTAGTTTTCTTCCTTACTGTGAGTGACTAACAGTC	344887											NR_033752	563.42	BX640843		Hs.128803		Homo sapiens mRNA; cDNA DKFZp686B14224 (from clone DKFZp686B14224) [BX640843]		THC2371448
A_33_P3314401	CLDN16	2.58043	0.00395782	2.92255	2.2354	2.63001	P	45.5201	17.9901	P	38.3859	13.1344	P	52.2551	23.3762	P	45.9192	17.4597	GO:0005198(structural molecule activity)|GO:0005886(plasma membrane)|GO:0005923(tight junction)|GO:0006811(ion transport)|GO:0006875(cellular metal ion homeostasis)|GO:0007588(excretion)|GO:0015095(magnesium ion transmembrane transporter activity)|GO:0015693(magnesium ion transport)|GO:0016021(integral to membrane)|GO:0016338(calcium-independent cell-cell adhesion)|GO:0030054(cell junction)|GO:00…	Hs.251391	ENST00000264734	Homo sapiens claudin 16 (CLDN16), mRNA [NM_006580]	NM_006580	hs|3q28	THC2475714	GO:0000287(magnesium ion binding)|GO:0005198(structural molecule activity)|GO:0005886(plasma membrane)|GO:0005923(tight junction)|GO:0006811(ion transport)|GO:0006875(cellular metal ion homeostasis)|GO:0007588(excretion)|GO:0015095(magnesium ion transmembrane transporter activity)|GO:0016021(integral to membrane)|GO:0016338(calcium-independent cell-cell adhesion)|GO:0030054(cell junction)|GO:0042…	claudin 16	NM_006580	CTTTTCTCCCTGGCTTTTGGTTCACTTTTTGTACTTTTAACAAGTGGGTGAATTATTTGA	10686											NM_006580	19.0191	NM_006580	GO:0000287(magnesium ion binding)|GO:0005198(structural molecule activity)|GO:0005886(plasma membrane)|GO:0005923(tight junction)|GO:0006811(ion transport)|GO:0006875(cellular metal ion homeostasis)|GO:0007588(excretion)|GO:0015095(magnesium ion transmembrane transporter activity)|GO:0016021(integral to membrane)|GO:0016338(calcium-independent cell-cell adhesion)|GO:0030054(cell junction)|GO:0042…	Hs.251391	ENST00000264734	Homo sapiens claudin 16 (CLDN16), mRNA [NM_006580]	NM_006580
A_33_P3365117	AKR1C1	2.56321	0.00444647	2.37387	2.93769	2.41486	P	35.3385	13.7045	P	32.2607	13.59	P	40.9579	13.9422	P	32.7969	13.5813	GO:0004033(aldo-keto reductase (NADP) activity)|GO:0005737(cytoplasm)|GO:0005829(cytosol)|GO:0006805(xenobiotic metabolic process)|GO:0007586(digestion)|GO:0008206(bile acid metabolic process)|GO:0015721(bile acid and bile salt transport)|GO:0016491(oxidoreductase activity)|GO:0030299(intestinal cholesterol absorption)|GO:0031406(carboxylic acid binding)|GO:0032052(bile acid binding)|GO:0042632(c…		ENST00000380859	aldo-keto reductase family 1, member C1 (dihydrodiol dehydrogenase 1; 20-alpha (3-alpha)-hydroxysteroid dehydrogenase) [Source:HGNC Symbol;Acc:384] [ENST00000380859]		hs|10p15.1	THC2738942		aldo-keto reductase family 1, member C1 (dihydrodiol dehydrogenase 1; 20-alpha (3-alpha)-hydroxysteroid dehydrogenase)		GTCCCCAAATGTTACACACATTTCAGCATTAAAGTTACTACACTTTTCCCAGTAAATTAC	1645											ENST00000380859	29.0173				ENST00000380859	Aldo-keto reductase family 1 member C1 (EC 1.1.1.-)(20-alpha-hydroxysteroid dehydrogenase)(20-alpha-HSD)(EC 1.1.1.149)(Trans-1,2-dihydrobenzene-1,2-diol dehydrogenase)(EC 1.3.1.20)(Indanol dehydrogenase)(EC 1.1.1.112)(Dihydrodiol dehydrogenase 1/2)(DD1/DD2)(Chlordecone reductase homolog HAKRC)(High-affinity hepatic bile acid-binding protein)(HBAB) [Source:UniProtKB/Swiss-Prot;Acc:Q04828] [ENST000…
A_24_P152968	AKR1C1	2.56159	0.00218214	2.56603	2.51381	2.60577	P	2521.03	984.825	P	2413	940.365	P	2684.77	1068.01	P	2465.33	946.103	GO:0004033(aldo-keto reductase (NADP) activity)|GO:0005737(cytoplasm)|GO:0005829(cytosol)|GO:0006805(xenobiotic metabolic process)|GO:0007586(digestion)|GO:0008206(bile acid metabolic process)|GO:0015721(bile acid and bile salt transport)|GO:0016491(oxidoreductase activity)|GO:0030299(intestinal cholesterol absorption)|GO:0031406(carboxylic acid binding)|GO:0032052(bile acid binding)|GO:0042632(c…	Hs.460260	ENST00000434459	Homo sapiens aldo-keto reductase family 1, member C1 (dihydrodiol dehydrogenase 1; 20-alpha (3-alpha)-hydroxysteroid dehydrogenase) (AKR1C1), mRNA [NM_001353]	NM_001353	hs|10p15.1	THC2573195	GO:0004033(aldo-keto reductase activity)|GO:0005737(cytoplasm)|GO:0005829(cytosol)|GO:0006805(xenobiotic metabolic process)|GO:0007586(digestion)|GO:0008206(bile acid metabolic process)|GO:0015721(bile acid and bile salt transport)|GO:0016491(oxidoreductase activity)|GO:0030299(intestinal cholesterol absorption)|GO:0031406(carboxylic acid binding)|GO:0032052(bile acid binding)|GO:0042632(choleste…	aldo-keto reductase family 1, member C1 (dihydrodiol dehydrogenase 1; 20-alpha (3-alpha)-hydroxysteroid dehydrogenase)	NM_001353	AATGGATTCGAAATATCAGTGTGTGAAGCTGAATGATGGTCACTTCATGCCTGTCCTGGG	1645	GO:5829(cytosol)	GO:47006(20-alpha-hydroxysteroid dehydrogenase activity); GO:47042(3-alpha-hydroxysteroid dehydrogenase (B-specific) activity); GO:4033(aldo-keto reductase activity); GO:32052(bile acid binding); GO:16491(oxidoreductase activity); GO:47115(trans-1,2-dihydrobenzene-1,2-diol dehydrogenase activity)	This gene encodes a member of the aldo/keto reductase superfamily, which consists of more than 40 known enzymes and proteins. These enzymes catalyze the conversion of aldehydes and ketones to their corresponding alcohols by utilizing NADH and/or NADPH as cofactors. The enzymes display overlapping but distinct substrate specificity. This enzyme catalyzes the reaction of progesterone to the inactiv…	GO:15721(bile acid and bile salt transport); GO:8206(bile acid metabolic process); GO:30299(cholesterol absorption); GO:42632(cholesterol homeostasis); GO:7586(digestion); GO:6118(electron transport); GO:51260(protein homooligomerization); GO:6805(xenobiotic metabolic process)			aldo-keto reductase family 1, member C1		KEGG pathway: Metabolism of xenobiotics by cytochrome P450 00980	16361083; 16338060; 15494612; 15492289; 15489334; 15212687; 15164054; 13678667; 12899831; 12733716; 12579257; 12477932; 11956619; 11514561; 11013348; 10672042; 10510318; 8573067; 8486699; 8274401; 8172617; 8132567; 8011662; 7789999; 7626489; 7515059	NM_001353	1630.1	NM_001353	GO:0004033(aldo-keto reductase activity)|GO:0005737(cytoplasm)|GO:0005829(cytosol)|GO:0006805(xenobiotic metabolic process)|GO:0007586(digestion)|GO:0008206(bile acid metabolic process)|GO:0015721(bile acid and bile salt transport)|GO:0016491(oxidoreductase activity)|GO:0030299(intestinal cholesterol absorption)|GO:0031406(carboxylic acid binding)|GO:0032052(bile acid binding)|GO:0042632(choleste…	Hs.460260	ENST00000439082	Homo sapiens aldo-keto reductase family 1, member C1 (dihydrodiol dehydrogenase 1; 20-alpha (3-alpha)-hydroxysteroid dehydrogenase) (AKR1C1), mRNA [NM_001353]	NM_001353	NP957283
A_23_P63432	RHBDL2	2.50888	0.00288622	2.03268	2.47962	3.13318	P	78.3752	31.0237	P	63.5421	31.2603	P	83.7754	33.7855	P	87.808	28.0252	GO:0004252(serine-type endopeptidase activity)|GO:0005886(plasma membrane)|GO:0006508(proteolysis)|GO:0008233(peptidase activity)|GO:0016021(integral to membrane)	Hs.524626	ENST00000372985	Homo sapiens rhomboid, veinlet-like 2 (Drosophila) (RHBDL2), mRNA [NM_017821]	NM_017821	hs|1p34.3	THC2517111	GO:0004252(serine-type endopeptidase activity)|GO:0007165(signal transduction)|GO:0008233(peptidase activity)|GO:0016020(membrane)|GO:0016021(integral to membrane)	rhomboid, veinlet-like 2 (Drosophila)	NM_017821	ACATTGCAGGTGGATTTGCTGGAATGTCCATTGGCTACACGGTGTTTAGCTGCTTTGATA	54933	GO:16021(integral to membrane); GO:16020(membrane)	GO:8233(peptidase activity); GO:4252(serine-type endopeptidase activity)	The protein encoded by this gene is a member of the rhomboid family of integral membrane proteins. This family contains proteins that are related to Drosophila rhomboid protein. Members of this family are found in both prokaryotes and eukaryotes and are thought to function as intramembrane serine proteases. The encoded protein is thought to release soluble growth factors by proteolytic cleavage o…				rhomboid-related protein 2			16710414; 15489334; 15047175; 14702039; 12820957; 12477932; 11672525	NM_017821	152.123	NM_017821	GO:0004252(serine-type endopeptidase activity)|GO:0007165(signal transduction)|GO:0008233(peptidase activity)|GO:0016020(membrane)|GO:0016021(integral to membrane)	Hs.524626	ENST00000289248	Homo sapiens rhomboid, veinlet-like 2 (Drosophila) (RHBDL2), mRNA [NM_017821]	NM_017821	THC2250974
A_33_P3294277	CYP4F3	2.48928	0.00259145	2.49324	2.37237	2.60781	P	99.1432	39.9502	P	89.1997	35.7767	P	111.027	46.7999	P	97.2034	37.274	GO:0004497(monooxygenase activity)|GO:0005783(endoplasmic reticulum)|GO:0005789(endoplasmic reticulum membrane)|GO:0005792(microsome)|GO:0006691(leukotriene metabolic process)|GO:0006805(xenobiotic metabolic process)|GO:0009055(electron carrier activity)|GO:0016020(membrane)|GO:0016021(integral to membrane)|GO:0016705(oxidoreductase activity, acting on paired donors, with incorporation or reducti…	Hs.106242	ENST00000221307	Homo sapiens cytochrome P450, family 4, subfamily F, polypeptide 3 (CYP4F3), transcript variant 1, mRNA [NM_000896]	NM_000896	hs|19p13.12	THC2633164	GO:0004497(monooxygenase activity)|GO:0005783(endoplasmic reticulum)|GO:0005789(endoplasmic reticulum membrane)|GO:0005792(microsome)|GO:0006691(leukotriene metabolic process)|GO:0009055(electron carrier activity)|GO:0016020(membrane)|GO:0016021(integral to membrane)|GO:0019825(oxygen binding)|GO:0020037(heme binding)|GO:0046872(metal ion binding)|GO:0050051(leukotriene-B4 20-monooxygenase activi…	cytochrome P450, family 4, subfamily F, polypeptide 3	NM_000896	CACTGTGAGTGCACTAAATGCTATTGAATTGGACACTTTAGAATGGTTGAAATAGTGATT	4051											NM_000896	4.23411	NM_000896	GO:0004497(monooxygenase activity)|GO:0005783(endoplasmic reticulum)|GO:0005789(endoplasmic reticulum membrane)|GO:0005792(microsome)|GO:0006691(leukotriene metabolic process)|GO:0009055(electron carrier activity)|GO:0016020(membrane)|GO:0016021(integral to membrane)|GO:0019825(oxygen binding)|GO:0020037(heme binding)|GO:0046872(metal ion binding)|GO:0050051(leukotriene-B4 20-monooxygenase activi…	Hs.106242	ENST00000221307	Homo sapiens cytochrome P450, family 4, subfamily F, polypeptide 3 (CYP4F3), mRNA [NM_000896]	NM_000896
A_23_P28697	HAAO	2.3941	0.00438192	2.59315	2.18638	2.4203	P	44.5594	18.5761	P	48.8576	18.841	P	41.6654	19.0568	P	43.1554	17.8305	GO:0000334(3-hydroxyanthranilate 3,4-dioxygenase activity)|GO:0005625(soluble fraction)|GO:0005737(cytoplasm)|GO:0005829(cytosol)|GO:0006569(tryptophan catabolic process)|GO:0008198(ferrous iron binding)|GO:0009055(electron carrier activity)|GO:0010043(response to zinc ion)|GO:0016491(oxidoreductase activity)|GO:0019363(pyridine nucleotide biosynthetic process)|GO:0019805(quinolinate biosynthetic…	Hs.368805	ENST00000402698	Homo sapiens 3-hydroxyanthranilate 3,4-dioxygenase (HAAO), mRNA [NM_012205]	NM_012205	hs|2p21	THC2473661	GO:0000334(3-hydroxyanthranilate 3,4-dioxygenase activity)|GO:0005625(soluble fraction)|GO:0005737(cytoplasm)|GO:0005829(cytosol)|GO:0008198(ferrous iron binding)|GO:0009055(electron carrier activity)|GO:0010043(response to zinc ion)|GO:0016491(oxidoreductase activity)|GO:0019363(pyridine nucleotide biosynthetic process)|GO:0019674(NAD metabolic process)|GO:0019805(quinolinate biosynthetic proces…	3-hydroxyanthranilate 3,4-dioxygenase	NM_012205	CTGATGACAGCCTCCTGGTGCTAGCTGGGACCTCGTATGCCTGGGAGCGAACACAAGGCT	23498		GO:334(3-hydroxyanthranilate 3,4-dioxygenase activity); GO:9055(electron carrier activity); GO:5506(iron ion binding); GO:46872(metal ion binding); GO:8987(quinolinate synthetase A activity)	3-Hydroxyanthranilate 3,4-dioxygenase is a monomeric cytosolic protein belonging to the family of intramolecular dioxygenases containing nonheme ferrous iron. It is widely distributed in peripheral organs, such as liver and kidney, and is also present in low amounts in the central nervous system. HAAO catalyzes the synthesis of quinolinic acid (QUIN) from 3-hydroxyanthranilic acid. QUIN is an exc…	GO:8152(metabolic process)			3-hydroxyanthranilate 3,4-dioxygenase		KEGG pathway: Tryptophan metabolism 00380; Reactome Event:Metabolism of nitrogenous molecules 71291	16189514; 15815621; 15489334; 12477932; 9291104; 7514594	NM_012205	180.857	NM_012205	GO:0000334(3-hydroxyanthranilate 3,4-dioxygenase activity)|GO:0005625(soluble fraction)|GO:0005737(cytoplasm)|GO:0005829(cytosol)|GO:0008198(ferrous iron binding)|GO:0009055(electron carrier activity)|GO:0010043(response to zinc ion)|GO:0016491(oxidoreductase activity)|GO:0019363(pyridine nucleotide biosynthetic process)|GO:0019674(NAD metabolic process)|GO:0019805(quinolinate biosynthetic proces…	Hs.368805	ENST00000294973	Homo sapiens 3-hydroxyanthranilate 3,4-dioxygenase (HAAO), mRNA [NM_012205]	NM_012205	THC2260373
A_24_P678418	DICER1-AS	2.37814	0.00274202	2.28297	2.52649	2.33182	P	170.061	71.399	P	158.764	69.5427	P	183.151	72.4924	P	168.269	72.1619				Homo sapiens DICER1 antisense RNA (non-protein coding) (DICER1-AS), non-coding RNA [NR_015415]	NR_015415	hs|14q32.13	THC2498214		DICER1 antisense RNA (non-protein coding)	NR_015415	ATGTGTGGTCTGGATGTACAGACACCATTTTGGACCATAAAGACAAGGACGATTGTCTAA	400242											NR_015415	101.846	NR_015415				Homo sapiens hypothetical locus FLJ45244 (FLJ45244), non-coding RNA [NR_015415]	NR_015415	THC2275013
A_23_P46222	TRIM46	2.37001	0.00285372	2.08415	2.87236	2.22375	P	129.552	54.1913	P	114.281	54.8336	P	154.056	53.6338	P	120.319	54.1065	GO:0005622(intracellular)|GO:0008270(zinc ion binding)|GO:0046872(metal ion binding)	Hs.287735	ENST00000368385	tripartite motif containing 46 [Source:HGNC Symbol;Acc:19019] [ENST00000368385]		hs|1q22	THC2472412		tripartite motif containing 46		CTACGGCGAATACAGTGAAGATGTGCACCTGCACACGCCCCCGGCACCTGGAATACAAAA	80128	GO:5622(intracellular)	GO:46872(metal ion binding); GO:5515(protein binding); GO:8270(zinc ion binding)		GO:0016567(protein ubiquitination)	MGC		TRIM46 protein			16434393; 15489334; 14702039; 12477932; 9373149; 8125298	ENST00000368385	289.028	BC069416		Hs.287735	ENST00000368385	Tripartite motif-containing protein 46 (Tripartite, fibronectin type-III and C-terminal SPRY motif protein)(Gene Y protein)(GeneY) [Source:UniProtKB/Swiss-Prot;Acc:Q7Z4K8] [ENST00000368385]		THC2238602
A_33_P3389363	C19orf54	2.36394	0.00317067	2.11959	2.77459	2.24625	P	94.9709	40.2885	P	92.2006	43.4993	P	99.4029	35.8261	P	93.3092	41.5401		Hs.585105	ENST00000339153	chromosome 19 open reading frame 54 [Source:HGNC Symbol;Acc:24758] [ENST00000339153]		hs|19q13.2	THC2481770		chromosome 19 open reading frame 54		CACAACTAGGCCATTTTCCCTGCCAGGTGTCCTTTTTGACCTCTTGACCTCTGACTCAAA	284325											ENST00000339153	94.6205	BC090894		Hs.585105	ENST00000392019	UPF0692 protein C19orf54 [Source:UniProtKB/Swiss-Prot;Acc:Q5BKX5] [ENST00000392019]
A_23_P502047	CHRD	2.34535	0.00398902	2.67423	2.41673	1.99617	P	60.4062	25.9159	P	57.0095	21.3181	P	66.4631	27.5013	P	57.746	28.9285	GO:0001501(skeletal system development)|GO:0001702(gastrulation with mouth forming second)|GO:0001707(mesoderm formation)|GO:0005576(extracellular region)|GO:0005615(extracellular space)|GO:0007389(pattern specification process)|GO:0007417(central nervous system development)|GO:0008201(heparin binding)|GO:0009953(dorsal/ventral pattern formation)|GO:0019955(cytokine binding)|GO:0021919(BMP signal…	Hs.166186	ENST00000545352	Homo sapiens chordin (CHRD), mRNA [NM_003741]	NM_003741	hs|3q27.1	NP1473743	GO:0001501(skeletal system development)|GO:0001702(gastrulation with mouth forming second)|GO:0001707(mesoderm formation)|GO:0005576(extracellular region)|GO:0005615(extracellular space)|GO:0007389(pattern specification process)|GO:0007417(central nervous system development)|GO:0008201(heparin binding)|GO:0009953(dorsal/ventral pattern formation)|GO:0019955(cytokine binding)|GO:0021919(BMP signal…	chordin	NM_003741	TTGGGATTTTTAATTTATCTTCACTCAGCACCAAGGGCCCCCGACACTCCACTCCTGCTG	8646	GO:0008372(cellular component unknown)	GO:0005554(molecular function unknown)		GO:0001501(skeletal development);GO:0007275(development)							NM_003741	378.278	NM_003741	GO:0001501(skeletal system development)|GO:0001702(gastrulation with mouth forming second)|GO:0001707(mesoderm formation)|GO:0005576(extracellular region)|GO:0005615(extracellular space)|GO:0007389(pattern specification process)|GO:0007417(central nervous system development)|GO:0008201(heparin binding)|GO:0009953(dorsal/ventral pattern formation)|GO:0019955(cytokine binding)|GO:0021919(BMP signal…	Hs.166186	ENST00000448472	Homo sapiens chordin (CHRD), mRNA [NM_003741]	NM_003741	THC2242387
A_23_P50710	CYP4F2	2.34028	0.00452307	2.741	2.18403	2.14109	P	55.8773	23.9725	P	57.2644	20.8918	P	56.8037	26.0086	P	53.5637	25.017	GO:0000038(very long-chain fatty acid metabolic process)|GO:0001676(long-chain fatty acid metabolic process)|GO:0004497(monooxygenase activity)|GO:0005515(protein binding)|GO:0005783(endoplasmic reticulum)|GO:0005789(endoplasmic reticulum membrane)|GO:0005792(microsome)|GO:0006691(leukotriene metabolic process)|GO:0006805(xenobiotic metabolic process)|GO:0009055(electron carrier activity)|GO:0016…	Hs.558423	ENST00000011989	Homo sapiens cytochrome P450, family 4, subfamily F, polypeptide 2 (CYP4F2), mRNA [NM_001082]	NM_001082	hs|19p13.12	THC2471918	GO:0004497(monooxygenase activity)|GO:0005515(protein binding)|GO:0005783(endoplasmic reticulum)|GO:0005789(endoplasmic reticulum membrane)|GO:0005792(microsome)|GO:0006691(leukotriene metabolic process)|GO:0009055(electron carrier activity)|GO:0016020(membrane)|GO:0019825(oxygen binding)|GO:0019898(extrinsic to membrane)|GO:0020037(heme binding)|GO:0046872(metal ion binding)|GO:0050051(leukotrie…	cytochrome P450, family 4, subfamily F, polypeptide 2	NM_001082	TTGGACAGTCTACAGAAATGTGTCTTCAGCTTTGACAGCCATTGTCAGGAGAAACCCAGT	8529	GO:5783(endoplasmic reticulum); GO:16020(membrane); GO:5792(microsome)	GO:20037(heme binding); GO:5506(iron ion binding); GO:50051(leukotriene-B4 20-monooxygenase activity); GO:46872(metal ion binding); GO:4497(monooxygenase activity)	This gene encodes a member of the cytochrome P450 superfamily of enzymes. The cytochrome P450 proteins are monooxygenases which catalyze many reactions involved in drug metabolism and synthesis of cholesterol, steroids and other lipids. This protein localizes to the endoplasmic reticulum. The enzyme starts the process of inactivating and degrading leukotriene B4, a potent mediator of inflammation…	GO:6118(electron transport); GO:6691(leukotriene metabolic process)			cytochrome P450, family 4, subfamily F, polypeptide 2		KEGG pathway: Arachidonic acid metabolism 00590	17142457; 15489334; 15057824; 12736711; 12477932; 11715494; 11162441; 10860554; 10660572; 10492403; 9618440; 9068972; 8424651; 8026587	NM_001082	4.83781	NM_001082	GO:0004497(monooxygenase activity)|GO:0005515(protein binding)|GO:0005783(endoplasmic reticulum)|GO:0005789(endoplasmic reticulum membrane)|GO:0005792(microsome)|GO:0006691(leukotriene metabolic process)|GO:0009055(electron carrier activity)|GO:0016020(membrane)|GO:0019825(oxygen binding)|GO:0019898(extrinsic to membrane)|GO:0020037(heme binding)|GO:0046872(metal ion binding)|GO:0050051(leukotrie…	Hs.558423	ENST00000392846	Homo sapiens cytochrome P450, family 4, subfamily F, polypeptide 2 (CYP4F2), mRNA [NM_001082]	NM_001082	THC2248400
A_33_P3315239	ZNF7	2.33664	0.00400692	2.5017	1.93896	2.63009	P	52.6681	22.6114	P	56.2676	22.4918	P	49.1451	25.3461	P	52.5917	19.9962	GO:0003676(nucleic acid binding)|GO:0003677(DNA binding)|GO:0005622(intracellular)|GO:0005634(nucleus)|GO:0006355(regulation of transcription, DNA-dependent)|GO:0007275(multicellular organismal development)|GO:0008270(zinc ion binding)|GO:0046872(metal ion binding)	Hs.493218	ENST00000325217	Homo sapiens cDNA FLJ38706 fis, clone KIDNE2002795, moderately similar to ZINC FINGER PROTEIN 7. [AK096025]		hs|8q24.3	THC2481895		zinc finger protein 7		CACTTCCTGGTTCATGATCAGGACAGAAGGAGGGGAACGTCAGCCATATGGATGGTCTGA	7553											AK096025	33.5763	AK096025		Hs.493218	ENST00000325217	Zinc finger protein 7 (Zinc finger protein KOX4)(Zinc finger protein HF.16) [Source:UniProtKB/Swiss-Prot;Acc:P17097] [ENST00000325217]
A_33_P3336287	SEC61A2	2.32247	0.00420488	2.73836	1.62836	2.80938	P	33.9671	15.2639	P	31.107	11.3597	P	35.7626	21.9624	P	35.0316	12.4695	GO:0003674(molecular_function)|GO:0005783(endoplasmic reticulum)|GO:0005789(endoplasmic reticulum membrane)|GO:0008150(biological_process)|GO:0015031(protein transport)|GO:0015450(P-P-bond-hydrolysis-driven protein transmembrane transporter activity)|GO:0016020(membrane)|GO:0016021(integral to membrane)|GO:0043022(ribosome binding)	Hs.112955	ENST00000379017	Homo sapiens Sec61 alpha 2 subunit (S. cerevisiae) (SEC61A2), transcript variant 3, mRNA [NM_001142627]	NM_001142627	hs|10p14	THC2610978	GO:0003674(molecular_function)|GO:0005783(endoplasmic reticulum)|GO:0005789(endoplasmic reticulum membrane)|GO:0008150(biological_process)|GO:0015031(protein transport)|GO:0015450(P-P-bond-hydrolysis-driven protein transmembrane transporter activity)|GO:0016020(membrane)|GO:0016021(integral to membrane)|GO:0043022(ribosome binding)|GO:0055085(transmembrane transport)	Sec61 alpha 2 subunit (S. cerevisiae)	NM_001142627	TTTGGTATGATCATTACCATTGGGCAAGCCATTGTGTATGTCATGACGGGGATGTATGGG	55176											NM_001142627	51.7456	NM_001142627	GO:0003674(molecular_function)|GO:0005783(endoplasmic reticulum)|GO:0005789(endoplasmic reticulum membrane)|GO:0008150(biological_process)|GO:0015031(protein transport)|GO:0015450(P-P-bond-hydrolysis-driven protein transmembrane transporter activity)|GO:0016020(membrane)|GO:0016021(integral to membrane)|GO:0043022(ribosome binding)|GO:0055085(transmembrane transport)	Hs.112955	ENST00000379041	Homo sapiens Sec61 alpha 2 subunit (S. cerevisiae) (SEC61A2), transcript variant 3, mRNA [NM_001142627]	NM_001142627
A_23_P301521	KIAA1462	2.27461	0.00696823	2.88851	2.13178	1.91119	P	30.2546	13.6069	P	26.9099	9.3162	P	35.2024	16.5131	P	28.6516	14.9915		Hs.533953	ENST00000375377	Homo sapiens KIAA1462 (KIAA1462), mRNA [NM_020848]	NM_020848	hs|10p11.23	THC2527345		KIAA1462	NM_020848	CAAGAAGCTCTTGTATTTCTCTGCACAGTGTAAATATCCTTGCTATTTCAGGATGGCGGC	57608					FLI_CDNA; oligo capping; fis (full insert sequence)						NM_020848	12562.6	NM_020848		Hs.533953	ENST00000375377	Homo sapiens KIAA1462 (KIAA1462), mRNA [NM_020848]	NM_020848	THC2399029
A_33_P3420900	PATE2	2.2722	0.0015382	1.92961	1.89462	3.20885	P	50.6658	22.7345	P	51.5027	26.6907	P	47.1616	24.8924	P	53.3331	16.6206	GO:0005576(extracellular region)|GO:0005615(extracellular space)	Hs.369185	ENST00000358524	Homo sapiens prostate and testis expressed 2 (PATE2), mRNA [NM_212555]	NM_212555	hs|11q24.2	THC2483629	GO:0005576(extracellular region)	prostate and testis expressed 2	NM_212555	TTTTCCTTGGATACACACTAACCCTGGTGTTTCTGTCCTTATAAGGCTGACTGCACCCTA	399967											NM_212555	10.5672	NM_212555	GO:0005576(extracellular region)	Hs.369185	ENST00000358524	Homo sapiens prostate and testis expressed 2 (PATE2), mRNA [NM_212555]	NM_212555
A_23_P218793	XPNPEP3	2.18684	0.00337821	2.17415	2.09973	2.29086	P	207.109	94.8597	P	191.278	87.9781	P	223.409	106.399	P	206.641	90.2024	GO:0004177(aminopeptidase activity)|GO:0005739(mitochondrion)|GO:0006508(proteolysis)|GO:0008233(peptidase activity)|GO:0008237(metallopeptidase activity)|GO:0009987(cellular process)|GO:0030145(manganese ion binding)|GO:0046872(metal ion binding)	Hs.529163	ENST00000428799	Homo sapiens X-prolyl aminopeptidase (aminopeptidase P) 3, putative (XPNPEP3), nuclear gene encoding mitochondrial protein, transcript variant 1, mRNA [NM_022098]	NM_022098	hs|22q13.2	THC2473423	GO:0004177(aminopeptidase activity)|GO:0005739(mitochondrion)|GO:0008233(peptidase activity)|GO:0008237(metallopeptidase activity)|GO:0009987(cellular process)|GO:0030145(manganese ion binding)|GO:0046872(metal ion binding)	X-prolyl aminopeptidase (aminopeptidase P) 3, putative	NM_022098	AGAAAATTCACTTCTTCTTTCAAGTCCTTCCCTTTCTATACTTTTGCTGAGATCAACCCA	63929	GO:5739(mitochondrion)	GO:8451(X-Pro aminopeptidase activity); GO:30145(manganese ion binding); GO:46872(metal ion binding); GO:8235(metalloexopeptidase activity)		GO:6508(proteolysis)			X-prolyl aminopeptidase (aminopeptidase P) 3, putative			15708373; 15489334; 15461802; 14743216; 12477932; 10591208	NM_022098	193.903	NM_022098	GO:0004177(aminopeptidase activity)|GO:0005739(mitochondrion)|GO:0008233(peptidase activity)|GO:0008237(metallopeptidase activity)|GO:0009987(cellular process)|GO:0030145(manganese ion binding)|GO:0046872(metal ion binding)	Hs.529163	ENST00000428799	Homo sapiens X-prolyl aminopeptidase (aminopeptidase P) 3, putative (XPNPEP3), mRNA [NM_022098]	NM_022098	THC2260533
A_33_P3265714	C2orf61	2.18392	0.0104739	2.52508	1.92773	2.13989	P	31.3429	14.5706	P	28.5263	11.2972	P	35.0854	18.2003	P	30.4169	14.2143		Hs.531575		Homo sapiens chromosome 2 open reading frame 61 (C2orf61), transcript variant 2, mRNA [NM_173649]	NM_173649	hs|2p21	THC2483900		chromosome 2 open reading frame 61	NM_173649	GGTGCCAGCTTAGCTGCAGTAGTATAGAGTACCCAATAAATTCCTAAGTTTCCTGACTCC	285051											NM_173649	52.3216	NM_173649		Hs.531575		Homo sapiens chromosome 2 open reading frame 61 (C2orf61), transcript variant 2, mRNA [NM_173649]	NM_173649
A_33_P3252381	PCA3	2.16668	0.00136468	2.94536	1.92344	1.79543	P	62.6739	30.1128	P	54.9831	18.6677	P	65.4952	34.0511	P	67.5435	37.6197		Hs.663766	ENST00000412654	Homo sapiens prostate cancer antigen 3 (non-protein coding) (PCA3), non-coding RNA [NR_015342]	NR_015342	hs|9q21.2	THC2617218		prostate cancer antigen 3 (non-protein coding)	NR_015342	TTTAAAATAAGTGATTCGGGGGGTGGGAGAACAGGGGAGGGAGAGCATTAGGACAAATAC	50652											NR_015342	19.3519	NR_015342		Hs.663766		Homo sapiens prostate cancer antigen 3 (non-protein coding) (PCA3), non-coding RNA [NR_015342]	NR_015342
A_33_P3378915	ARHGEF18	2.16392	0.00358429	2.07298	2.32661	2.10089	P	138.482	63.9396	P	137.867	66.5066	P	147.516	63.404	P	130.063	61.9082	GO:0005085(guanyl-nucleotide exchange factor activity)|GO:0005089(Rho guanyl-nucleotide exchange factor activity)|GO:0005622(intracellular)|GO:0005737(cytoplasm)|GO:0005829(cytosol)|GO:0005886(plasma membrane)|GO:0006915(apoptosis)|GO:0007264(small GTPase mediated signal transduction)|GO:0008360(regulation of cell shape)|GO:0008624(induction of apoptosis by extracellular signals)|GO:0030036(actin…	Hs.465761	ENST00000359920	Homo sapiens Rho/Rac guanine nucleotide exchange factor (GEF) 18 (ARHGEF18), transcript variant 2, mRNA [NM_001130955]	NM_001130955	hs|19p13.2	NP1083274	GO:0005085(guanyl-nucleotide exchange factor activity)|GO:0005089(Rho guanyl-nucleotide exchange factor activity)|GO:0005622(intracellular)|GO:0005737(cytoplasm)|GO:0005829(cytosol)|GO:0006915(apoptosis)|GO:0008624(induction of apoptosis by extracellular signals)|GO:0035023(regulation of Rho protein signal transduction)	Rho/Rac guanine nucleotide exchange factor (GEF) 18	NM_001130955	ATCCACTTCCCAAACAGAGCCCCACGCAGGTTCACCATGAACCTCAGGGTCAGGGAATGA	23370											NM_001130955	87.9798	NM_001130955	GO:0005085(guanyl-nucleotide exchange factor activity)|GO:0005089(Rho guanyl-nucleotide exchange factor activity)|GO:0005622(intracellular)|GO:0005737(cytoplasm)|GO:0005829(cytosol)|GO:0006915(apoptosis)|GO:0008624(induction of apoptosis by extracellular signals)|GO:0035023(regulation of Rho protein signal transduction)	Hs.465761	ENST00000398026	Homo sapiens Rho/Rac guanine nucleotide exchange factor (GEF) 18 (ARHGEF18), transcript variant 2, mRNA [NM_001130955]	NM_001130955	NP1083274
A_33_P3222539		2.15142	0.0066575	2.20512	2.01711	2.23879	P	40.5466	18.879	P	40.1899	18.2257	P	41.3526	20.5009	P	40.0974	17.9103		Hs.722857		DA751309 NT2RP7 Homo sapiens cDNA clone NT2RP7017155 5', mRNA sequence [DA751309]		hs|17q21.31				XM_001717006	TTTCCCCAGCTGGAAAGCAGAAACACCAATGCCTACCTCGTGGGGTGGAGGGAGCAGAAA												DA751309	17.7509	XM_001717006		Hs.722857		PREDICTED: Homo sapiens hypothetical LOC728965 (LOC728965), mRNA [XM_001717006]	XM_001717006
A_33_P3397520	KRTAP10-12	2.13715	0.00485885	2.21353	2.33171	1.89125	P	56.954	26.7747	P	48.398	21.8647	P	63.0097	27.023	P	59.4543	31.4366	GO:0045095(keratin filament)	Hs.297526	ENST00000400365	Homo sapiens keratin associated protein 10-12 (KRTAP10-12), mRNA [NM_198699]	NM_198699	hs|21q22.3	THC2483182	GO:0045095(keratin filament)	keratin associated protein 10-12	NM_198699	AGACTGTCTGCTGCAAGCCTGTGTGCTGTATGCCCGTCTGCTGTGGGCCTTCTTCTTCAT	386685											NM_198699	70.049	NM_198699	GO:0045095(keratin filament)	Hs.297526	ENST00000400365	Homo sapiens keratin associated protein 10-12 (KRTAP10-12), mRNA [NM_198699]	NM_198699
A_24_P307135	TNXB	2.11095	0.00760414	2.05255	2.02483	2.26334	P	33.5062	15.9395	P	30.8891	15.0491	P	38.5343	19.0309	P	31.095	13.7386	GO:0005178(integrin binding)|GO:0005576(extracellular region)|GO:0005578(proteinaceous extracellular matrix)|GO:0005583(fibrillar collagen)|GO:0005615(extracellular space)|GO:0005622(intracellular)|GO:0007155(cell adhesion)|GO:0007165(signal transduction)|GO:0008201(heparin binding)|GO:0030036(actin cytoskeleton organization)|GO:0031012(extracellular matrix)|GO:0032963(collagen metabolic process)…	Hs.485104	ENST00000383159	Homo sapiens tenascin XB (TNXB), transcript variant XB, mRNA [NM_019105]	NM_019105	hs|6p21.33	THC2600912	GO:0005178(integrin binding)|GO:0005576(extracellular region)|GO:0005578(proteinaceous extracellular matrix)|GO:0005583(fibrillar collagen)|GO:0005615(extracellular space)|GO:0005622(intracellular)|GO:0007155(cell adhesion)|GO:0007165(signal transduction)|GO:0008201(heparin binding)|GO:0030036(actin cytoskeleton organization)|GO:0032963(collagen metabolic process)|GO:0048251(elastic fiber assembl…	tenascin XB	NM_019105	CAAGTACAAGATGCACCTGTACGGCCTCCACGAGGGGCGGCGCCTAGGCCCGGTGTCTGC	7148	GO:5583(fibrillar collagen); GO:5622(intracellular); GO:5578(proteinaceous extracellular matrix)	GO:8201(heparin binding); GO:5178(integrin binding); GO:5102(receptor binding)	This gene encodes a member of the tenascin family of extracellular matrix proteins. The tenascins have anti-adhesive effects, as opposed to fibronectin which is adhesive. The specific function of this protein is unknown, but its deficiency has been associated with the connective tissue disorder Ehlers-Danlos syndrome. This gene localizes to the major histocompatibility complex (MHC) class III reg…	GO:30036(actin cytoskeleton organization and biogenesis); GO:7155(cell adhesion); GO:32963(collagen metabolic process); GO:48251(elastic fiber assembly); GO:7165(signal transduction)			tenascin XB isoform 1	Ehlers-Danlos due to tenascin X deficiency; Ehlers-Danlos syndrome, hypermobility type	KEGG pathway: Cell Communication 01430; KEGG pathway: ECM-receptor interaction 04512; KEGG pathway: Focal adhesion 04510	17263730; 17202312; 17033827; 16567571; 16335952; 16278880; 15733269; 15455729; 15102077; 14729256; 14656967; 12746407; 12477932; 12376099; 12121677; 11642233; 11122379; 10207042; 10072631; 9288108; 9278449; 8923003; 8530023; 7686164; 2475872; 1373808	NM_019105	101.278	NM_019105	GO:0005178(integrin binding)|GO:0005576(extracellular region)|GO:0005578(proteinaceous extracellular matrix)|GO:0005583(fibrillar collagen)|GO:0005615(extracellular space)|GO:0005622(intracellular)|GO:0007155(cell adhesion)|GO:0007165(signal transduction)|GO:0008201(heparin binding)|GO:0030036(actin cytoskeleton organization)|GO:0032963(collagen metabolic process)|GO:0048251(elastic fiber assembl…	Hs.485104	ENST00000451447	Homo sapiens tenascin XB (TNXB), transcript variant XB, mRNA [NM_019105]	NM_019105	THC2313528
A_33_P3259548	WDR5B	2.0968	0.00474446	2.20681	2.06219	2.0257	P	67.6927	32.2869	P	68.9349	31.2373	P	68.3751	33.1565	P	65.7681	32.4669		Hs.567513	ENST00000330689	Homo sapiens WD repeat domain 5B (WDR5B), mRNA [NM_019069]	NM_019069	hs|3q21.1	THC2603515	GO:0019941(modification-dependent protein catabolic process)	WD repeat domain 5B	NM_019069	TTGGACAACACTCTTAAACTATGGGATTATAGCAGAGGCAGGTGCCTGAAAACATACACT	54554											NM_019069	71.8129	NM_019069	GO:0019941(modification-dependent protein catabolic process)	Hs.567513	ENST00000330689	Homo sapiens WD repeat domain 5B (WDR5B), mRNA [NM_019069]	NM_019069
A_23_P38190	ORMDL3	2.08358	0.00413578	2.34588	1.81029	2.13	P	153.8	74.2398	P	146.249	62.3431	P	149.763	82.7288	P	165.389	77.6474	GO:0005515(protein binding)|GO:0005783(endoplasmic reticulum)|GO:0005789(endoplasmic reticulum membrane)|GO:0006672(ceramide metabolic process)|GO:0016020(membrane)|GO:0016021(integral to membrane)|GO:0035339(SPOTS complex)	Hs.514151	ENST00000394169	Homo sapiens ORM1-like 3 (S. cerevisiae) (ORMDL3), mRNA [NM_139280]	NM_139280	hs|17q12	NP842990	GO:0005783(endoplasmic reticulum)|GO:0016020(membrane)|GO:0016021(integral to membrane)	ORM1-like 3 (S. cerevisiae)	NM_139280	TCGGAAGTTCTTGACCATCACACCCATCGTGCTGTACTTCCTCACCAGCTTCTACACTAA	94103	GO:5783(endoplasmic reticulum); GO:16021(integral to membrane); GO:16020(membrane)						ORM1-like 3			16303743; 15489334; 14702039; 12477932; 12093374; 11042152	NM_139280	203.342	NM_139280	GO:0005783(endoplasmic reticulum)|GO:0016020(membrane)|GO:0016021(integral to membrane)	Hs.514151	ENST00000394169	Homo sapiens ORM1-like 3 (S. cerevisiae) (ORMDL3), mRNA [NM_139280]	NM_139280	THC2447717
A_33_P3407691		2.07766	0.00981737	2.10111	1.74482	2.44636	P	33.8151	16.4958	P	30.6843	14.6039	P	36.2549	20.7786	P	34.5061	14.105											ATTATAGCATACAGTTGTTGAGGGGTGGACCGTATCATCTTTTTCTTGTTAATCCAGTGC													55.1365
A_23_P3956	C1QTNF1	2.06934	0.00396842	2.00217	2.08521	2.12249	P	360.967	174.468	P	355.496	177.555	P	372.213	178.501	P	355.192	167.347	GO:0005576(extracellular region)|GO:0005581(collagen)|GO:0005615(extracellular space)|GO:0051260(protein homooligomerization)	Hs.201398	ENST00000339142	Homo sapiens C1q and tumor necrosis factor related protein 1 (C1QTNF1), mRNA [NM_198594]	NM_198594	hs|17q25.3	THC2612613	GO:0005576(extracellular region)|GO:0005615(extracellular space)|GO:0051260(protein homooligomerization)	C1q and tumor necrosis factor related protein 1	NM_198594	TGGGCTAAGCATCACCGCTTCCACGTGTGTTGTGTTGGTTGGCAGCAAGGCTGATCCAGA	114897	GO:5737(cytoplasm)			GO:6817(phosphate transport)			C1q and tumor necrosis factor related protein 1			16806199; 16303743; 15489334; 14702039; 12975309; 12477932; 12409230	NM_198594	252.413	NM_198594	GO:0005576(extracellular region)|GO:0005615(extracellular space)|GO:0051260(protein homooligomerization)	Hs.201398	ENST00000339142	Homo sapiens C1q and tumor necrosis factor related protein 1 (C1QTNF1), mRNA [NM_198594]	NM_198594	THC2340466
A_33_P3238433	ALDH3A1	2.06265	0.00396326	1.92286	2.2992	1.98495	P	2847.98	1378.72	P	2685.11	1396.42	P	3076.84	1338.22	P	2781.97	1401.54	GO:0001666(response to hypoxia)|GO:0004028(3-chloroallyl aldehyde dehydrogenase activity)|GO:0004029(aldehyde dehydrogenase (NAD) activity)|GO:0004030(aldehyde dehydrogenase [NAD(P)+] activity)|GO:0005737(cytoplasm)|GO:0005783(endoplasmic reticulum)|GO:0005829(cytosol)|GO:0006081(cellular aldehyde metabolic process)|GO:0007568(aging)|GO:0007584(response to nutrient)|GO:0008106(alcohol dehydrogena…	Hs.531682	ENST00000457844	Homo sapiens aldehyde dehydrogenase 3 family, member A1 (ALDH3A1), transcript variant 1, mRNA [NM_001135168]	NM_001135168	hs|17p11.2	THC2506362	GO:0004029(aldehyde dehydrogenase (NAD) activity)|GO:0004030(aldehyde dehydrogenase [NAD(P)+] activity)|GO:0005737(cytoplasm)|GO:0005783(endoplasmic reticulum)|GO:0005829(cytosol)|GO:0006081(cellular aldehyde metabolic process)|GO:0008106(alcohol dehydrogenase (NADP+) activity)|GO:0016491(oxidoreductase activity)|GO:0055114(oxidation reduction)	aldehyde dehydrogenase 3 family, member A1	NM_001135168	TCACCGCCGCTCTTGCCTGGTGAGGCCTCTGATGAATGATGAAGGCCTGAAGGTCAGATA	218											NM_001135168	301.789	NM_001135168	GO:0004029(aldehyde dehydrogenase (NAD) activity)|GO:0004030(aldehyde dehydrogenase [NAD(P)+] activity)|GO:0005737(cytoplasm)|GO:0005783(endoplasmic reticulum)|GO:0005829(cytosol)|GO:0006081(cellular aldehyde metabolic process)|GO:0008106(alcohol dehydrogenase (NADP+) activity)|GO:0016491(oxidoreductase activity)|GO:0055114(oxidation reduction)	Hs.531682	ENST00000333946	Homo sapiens aldehyde dehydrogenase 3 family, memberA1 (ALDH3A1), transcript variant 1, mRNA [NM_001135168]	NM_001135168
A_23_P345678	FANCD2	2.04573	0.00526878	2.37432	1.80562	1.997	P	63.6615	31.8286	P	51.6346	21.7471	P	74.5911	41.3106	P	64.7588	32.4281	GO:0000793(condensed chromosome)|GO:0005515(protein binding)|GO:0005634(nucleus)|GO:0005654(nucleoplasm)|GO:0006281(DNA repair)|GO:0007049(cell cycle)|GO:0007129(synapsis)|GO:0007276(gamete generation)|GO:0010332(response to gamma radiation)	Hs.208388	ENST00000287647	Homo sapiens Fanconi anemia, complementation group D2 (FANCD2), transcript variant 1, mRNA [NM_033084]	NM_033084	hs|3p25.3	THC2776094	GO:0000793(condensed chromosome)|GO:0003674(molecular_function)|GO:0005515(protein binding)|GO:0005575(cellular_component)|GO:0005634(nucleus)|GO:0005654(nucleoplasm)|GO:0006281(DNA repair)|GO:0006974(response to DNA damage stimulus)|GO:0007049(cell cycle)|GO:0007129(synapsis)|GO:0007276(gamete generation)|GO:0008150(biological_process)|GO:0010332(response to gamma radiation)	Fanconi anemia, complementation group D2	NM_033084	CCACCTTAGAGAACTGAAATAAAAATAGAAGTTCTTACGCTTTTTTGTGGTACAGATGCT	2177	GO:5575(cellular_component); GO:793(condensed chromosome); GO:5634(nucleus)	GO:3674(molecular_function); GO:5515(protein binding)	The Fanconi anemia complementation group (FANC) currently includes FANCA, FANCB, FANCC, FANCD1 (also called BRCA2), FANCD2, FANCE, FANCF, FANCG, and FANCL. Fanconi anemia is a genetically heterogeneous recessive disorder characterized by cytogenetic instability, hypersensitivity to DNA crosslinking agents, increased chromosomal breakage, and defective DNA repair. The members of the Fanconi anemia…	GO:6281(DNA repair); GO:8150(biological_process); GO:7049(cell cycle)			Fanconi anemia complementation group D2 isoform a	Fanconi anemia, complementation group D2		16943440; 16679306; 16474167; 16127171; 16116422; 15886296; 15849361; 15694335; 15671039; 15661754; 15650050; 15502827; 15489334; 15454491; 15377654; 15314022; 15302935; 15257300; 15199141; 15115758; 14988723; 14743216; 14702039; 14667412; 14517836; 12973351; 12874027; 12649160; 12607005; 12607003; 12477932; 12447395; 12389351; 12239151; 12093742; 12086603; 12042798; 11751423; 11733219; 11239454;…	NM_033084	19.6497	NM_033084	GO:0000793(condensed chromosome)|GO:0003674(molecular_function)|GO:0005515(protein binding)|GO:0005575(cellular_component)|GO:0005634(nucleus)|GO:0005654(nucleoplasm)|GO:0006281(DNA repair)|GO:0006974(response to DNA damage stimulus)|GO:0007049(cell cycle)|GO:0007129(synapsis)|GO:0007276(gamete generation)|GO:0008150(biological_process)|GO:0010332(response to gamma radiation)	Hs.208388	ENST00000287647	Homo sapiens Fanconi anemia, complementation group D2 (FANCD2), transcript variant 1, mRNA [NM_033084]	NM_033084	NP481452
A_33_P3351120	TXNRD1	2.04173	0.00410401	2.27171	1.83307	2.04392	P	2619.5	1295.1	P	2474.68	1089.35	P	2876.64	1569.3	P	2507.18	1226.65	GO:0004791(thioredoxin-disulfide reductase activity)|GO:0005634(nucleus)|GO:0005730(nucleolus)|GO:0005737(cytoplasm)|GO:0005829(cytosol)|GO:0006810(transport)|GO:0007165(signal transduction)|GO:0009055(electron carrier activity)|GO:0015035(protein disulfide oxidoreductase activity)|GO:0015949(nucleobase, nucleoside and nucleotide interconversion)|GO:0016491(oxidoreductase activity)|GO:0022900(ele…	Hs.728817	ENST00000378070	Homo sapiens thioredoxin reductase 1 (TXNRD1), transcript variant 1, mRNA [NM_003330]	NM_003330	hs|12q23.3	THC2648330	GO:0001707(mesoderm formation)|GO:0004791(thioredoxin-disulfide reductase activity)|GO:0005634(nucleus)|GO:0005737(cytoplasm)|GO:0005829(cytosol)|GO:0006810(transport)|GO:0007165(signal transduction)|GO:0007369(gastrulation)|GO:0008283(cell proliferation)|GO:0008430(selenium binding)|GO:0009055(electron carrier activity)|GO:0015035(protein disulfide oxidoreductase activity)|GO:0016491(oxidoreduct…	thioredoxin reductase 1	NM_003330	AAATGCTGGAGAAGTTACACAAGGCTTTGCAGCTGCGCTCAAATGTGGACTGACCAAAAA	7296											NM_003330	3049.58	NM_003330	GO:0001707(mesoderm formation)|GO:0004791(thioredoxin-disulfide reductase activity)|GO:0005634(nucleus)|GO:0005737(cytoplasm)|GO:0005829(cytosol)|GO:0006810(transport)|GO:0007165(signal transduction)|GO:0007369(gastrulation)|GO:0008283(cell proliferation)|GO:0008430(selenium binding)|GO:0009055(electron carrier activity)|GO:0015035(protein disulfide oxidoreductase activity)|GO:0016491(oxidoreduct…	Hs.654922	ENST00000378070	Homo sapiens thioredoxin reductase 1 (TXNRD1), transcript variant 1, mRNA [NM_003330]	NM_003330
A_33_P3258581	LOC389791	2.03228	0.00519188	2.01048	2.2668	1.84177	P	86.244	42.4654	P	84.8106	42.1843	P	90.5616	39.9514	P	83.3597	45.2605	GO:0016020(membrane)|GO:0016021(integral to membrane)	Hs.632678		Homo sapiens uncharacterized LOC389791 (LOC389791), non-coding RNA [NR_024425]	NR_024425	hs|9q34.11	THC2490961	GO:0016020(membrane)|GO:0016021(integral to membrane)	uncharacterized LOC389791	NR_024425	CATGTTTCATACAGGTATCAAAGTATCACATGTACCCCCAAAGTATGTACAACTATGATA	389791											NR_024425	48.8792	NR_024425	GO:0016020(membrane)|GO:0016021(integral to membrane)	Hs.632678		Homo sapiens hypothetical LOC389791 (LOC389791), non-coding RNA [NR_024425]	NR_024425
A_33_P3242623	SLC7A11	2.0107	0.00430624	1.94456	2.02454	2.06488	P	5413.02	2691.29	P	5086.41	2615.72	P	5909.41	2918.89	P	5243.24	2539.25	GO:0005515(protein binding)|GO:0005791(rough endoplasmic reticulum)|GO:0005792(microsome)|GO:0005856(cytoskeleton)|GO:0005886(plasma membrane)|GO:0006811(ion transport)|GO:0006865(amino acid transport)|GO:0006979(response to oxidative stress)|GO:0007420(brain development)|GO:0007596(blood coagulation)|GO:0009636(response to toxin)|GO:0015171(amino acid transmembrane transporter activity)|GO:00153…	Hs.390594	ENST00000280612	Homo sapiens solute carrier family 7 (anionic amino acid transporter light chain, xc- system), member 11 (SLC7A11), mRNA [NM_014331]	NM_014331	hs|4q28.3	THC2472999	GO:0005886(plasma membrane)|GO:0006865(amino acid transport)|GO:0009636(response to toxin)|GO:0015171(amino acid transmembrane transporter activity)|GO:0015327(cystine:glutamate antiporter activity)|GO:0016021(integral to membrane)	solute carrier family 7 (anionic amino acid transporter light chain, xc- system), member 11	NM_014331	GAAGTAAGTGTGTTTGTTTTCATCTTATGGAAACTCTTGATGCATGTGCTTTTGTATGGA	23657											NM_014331	9695.29	NM_014331	GO:0005886(plasma membrane)|GO:0006865(amino acid transport)|GO:0009636(response to toxin)|GO:0015171(amino acid transmembrane transporter activity)|GO:0015327(cystine:glutamate antiporter activity)|GO:0016021(integral to membrane)	Hs.390594		Homo sapiens solute carrier family 7, (cationic amino acid transporter, y+ system) member 11 (SLC7A11), mRNA [NM_014331]	NM_014331
A_24_P223163	NAF1	2.00623	0.00446955	2.06493	2.04896	1.90854	P	184.857	92.1433	P	173.101	83.8288	P	202.566	98.8628	P	178.904	93.7383	GO:0003723(RNA binding)|GO:0005515(protein binding)|GO:0005634(nucleus)|GO:0005732(small nucleolar ribonucleoprotein complex)|GO:0005737(cytoplasm)|GO:0005813(centrosome)|GO:0006364(rRNA processing)|GO:0030054(cell junction)|GO:0030515(snoRNA binding)|GO:0031120(snRNA pseudouridine synthesis)|GO:0042254(ribosome biogenesis)	Hs.129095	ENST00000422287	Homo sapiens nuclear assembly factor 1 homolog (S. cerevisiae) (NAF1), transcript variant 1, mRNA [NM_138386]	NM_138386	hs|4q32.2	THC2476153	GO:0003723(RNA binding)|GO:0005515(protein binding)|GO:0005634(nucleus)|GO:0005732(small nucleolar ribonucleoprotein complex)|GO:0005737(cytoplasm)|GO:0006364(rRNA processing)	nuclear assembly factor 1 homolog (S. cerevisiae)	NM_138386	TTGAACAACTAGTAATAATTGAATCTATGACTAACCTACCTCCAGTTAATGAGGAGACTG	92345							hypothetical protein LOC92345			15302935; 12477932	NM_138386	56.2945	NM_138386	GO:0003723(RNA binding)|GO:0005515(protein binding)|GO:0005634(nucleus)|GO:0005732(small nucleolar ribonucleoprotein complex)|GO:0005737(cytoplasm)|GO:0006364(rRNA processing)	Hs.720218	ENST00000422287	Homo sapiens nuclear assembly factor 1 homolog (S. cerevisiae) (NAF1), transcript variant 1, mRNA [NM_138386]	NM_138386	THC2249833
A_23_P207213	ALDH3A1	1.99666	0.00441659	1.89376	2.02281	2.07793	P	1367.52	684.87	P	1324.4	699.35	P	1393.04	688.668	P	1385.13	666.59	GO:0001666(response to hypoxia)|GO:0004028(3-chloroallyl aldehyde dehydrogenase activity)|GO:0004029(aldehyde dehydrogenase (NAD) activity)|GO:0004030(aldehyde dehydrogenase [NAD(P)+] activity)|GO:0005737(cytoplasm)|GO:0005783(endoplasmic reticulum)|GO:0005829(cytosol)|GO:0006081(cellular aldehyde metabolic process)|GO:0007568(aging)|GO:0007584(response to nutrient)|GO:0008106(alcohol dehydrogena…	Hs.531682	ENST00000439102	Homo sapiens aldehyde dehydrogenase 3 family, member A1 (ALDH3A1), transcript variant 2, mRNA [NM_000691]	NM_000691	hs|17p11.2	THC2505302	GO:0004029(aldehyde dehydrogenase (NAD) activity)|GO:0004030(aldehyde dehydrogenase [NAD(P)+] activity)|GO:0005737(cytoplasm)|GO:0005783(endoplasmic reticulum)|GO:0005829(cytosol)|GO:0006081(cellular aldehyde metabolic process)|GO:0008106(alcohol dehydrogenase (NADP+) activity)|GO:0016491(oxidoreductase activity)|GO:0055114(oxidation reduction)	aldehyde dehydrogenase 3 family, member A1	NM_000691	AAGTCACTGAAAGAGTTCTACGGGGAAGATGCTAAGAAATCCCGGGACTATGGAAGAATC	218	GO:5829(cytosol); GO:5783(endoplasmic reticulum)	GO:8106(alcohol dehydrogenase (NADP+) activity); GO:4029(aldehyde dehydrogenase (NAD) activity); GO:4030(aldehyde dehydrogenase [NAD(P)+] activity); GO:16491(oxidoreductase activity)	Aldehyde dehydrogenases oxidize various aldehydes to the corresponding acids. They are involved in the detoxification of alcohol-derived acetaldehyde and in the metabolism of corticosteroids, biogenic amines, neurotransmitters, and lipid peroxidation. The enzyme encoded by this gene forms a cytoplasmic homodimer that preferentially oxidizes aromatic aldehyde substrates. The gene is located within…	GO:6081(aldehyde metabolic process); GO:6118(electron transport); GO:8152(metabolic process)			aldehyde dehydrogenase 3 family, member A1		KEGG pathway: Arginine and proline metabolism 00330; KEGG pathway: Ascorbate and aldarate metabolism 00053; KEGG pathway: Bile acid biosynthesis 00120; KEGG pathway: Butanoate metabolism 00650; KEGG pathway: Fatty acid metabolism 00071; KEGG pathway: Glycerolipid metabolism 00561; KEGG pathway: Glycolysis / Gluconeogenesis 00010; KEGG pathway: Histidine metabolism 00340; KEGG pathway: Limonene an…	15905174; 15489334; 14702039; 12943535; 12706498; 12477932; 12367788; 12081471; 11256614; 10780262; 9514081; 9373149; 9250352; 9027499; 8493892; 8125298; 7774944; 7625577; 7228061; 4073832; 2037078; 1905102; 1737758; 1306115	NM_000691	71.8914	NM_000691	GO:0004029(aldehyde dehydrogenase (NAD) activity)|GO:0004030(aldehyde dehydrogenase [NAD(P)+] activity)|GO:0005737(cytoplasm)|GO:0005783(endoplasmic reticulum)|GO:0005829(cytosol)|GO:0006081(cellular aldehyde metabolic process)|GO:0008106(alcohol dehydrogenase (NADP+) activity)|GO:0016491(oxidoreductase activity)|GO:0055114(oxidation reduction)	Hs.531682	ENST00000439102	Homo sapiens aldehyde dehydrogenase 3 family, memberA1 (ALDH3A1), transcript variant 2, mRNA [NM_000691]	NM_000691	THC2430971
A_33_P3282641	LOC344887	1.99624	0.0069144	2.23145	1.82925	1.94885	P	42.2089	21.2973	P	40.3439	18.0796	P	45.8613	25.0711	P	40.4216	20.7412		Hs.730410	ENST00000416764	Homo sapiens NmrA-like family domain containing 1 pseudogene (LOC344887), non-coding RNA [NR_033752]	NR_033752	hs|3q27.2	THC2540098		NmrA-like family domain containing 1 pseudogene	XR_017497	AATACAGCAATATGCTGATGTTTTGTCCAAGGTTTTGGGGAAAGAAGTCCGAGATGCAAA	344887											NR_033752	29.7034	XR_017497		Hs.128803		PREDICTED: Homo sapiens similar to hCG2041270 (LOC344887), miscRNA [XR_017497]	XR_017497
A_23_P39356	FFAR1	1.98356	0.00757537	1.88481	2.15897	1.91787	P	42.5204	21.3938	P	40.2793	21.3705	P	46.3481	21.4677	P	40.9337	21.3433	GO:0004871(signal transducer activity)|GO:0004872(receptor activity)|GO:0004930(G-protein coupled receptor activity)|GO:0005085(guanyl-nucleotide exchange factor activity)|GO:0005504(fatty acid binding)|GO:0005886(plasma membrane)|GO:0005887(integral to plasma membrane)|GO:0006112(energy reserve metabolic process)|GO:0007186(G-protein coupled receptor protein signaling pathway)|GO:0010524(positiv…	Hs.248127	ENST00000246553	Homo sapiens free fatty acid receptor 1 (FFAR1), mRNA [NM_005303]	NM_005303	hs|19q13.12	THC2603631	GO:0004872(receptor activity)|GO:0004930(G-protein coupled receptor activity)|GO:0005504(fatty acid binding)|GO:0005886(plasma membrane)|GO:0005887(integral to plasma membrane)|GO:0007165(signal transduction)|GO:0007186(G-protein coupled receptor protein signaling pathway)|GO:0030073(insulin secretion)|GO:0042593(glucose homeostasis)	free fatty acid receptor 1	NM_005303	GACCGGTTACTTGGGAAGGGGTCCTGGCCTGAAGACAGTGTGTGCGGCAAGAACGCAAGG	2864	GO:5887(integral to plasma membrane); GO:16020(membrane)	GO:8289(lipid binding); GO:4872(receptor activity); GO:1584(rhodopsin-like receptor activity)		GO:7186(G-protein coupled receptor protein signaling pathway); GO:7165(signal transduction)			G protein-coupled receptor 40			16525841; 16289108; 15736105; 15695516; 15684720; 15489334; 12629551; 12565875; 12496284; 12477932; 9344866	NM_005303	40.4528	NM_005303	GO:0004872(receptor activity)|GO:0004930(G-protein coupled receptor activity)|GO:0005504(fatty acid binding)|GO:0005886(plasma membrane)|GO:0005887(integral to plasma membrane)|GO:0007165(signal transduction)|GO:0007186(G-protein coupled receptor protein signaling pathway)|GO:0030073(insulin secretion)|GO:0042593(glucose homeostasis)	Hs.248127	ENST00000246553	Homo sapiens free fatty acid receptor 1 (FFAR1), mRNA [NM_005303]	NM_005303	THC2405021
A_23_P137035	PIR	1.98175	0.00453054	1.958	1.9788	2.00877	P	1944.02	981.095	P	1855.35	947.573	P	2127.22	1075	P	1849.49	920.711	GO:0003712(transcription cofactor activity)|GO:0005515(protein binding)|GO:0005634(nucleus)|GO:0005737(cytoplasm)|GO:0006366(transcription from RNA polymerase II promoter)|GO:0008127(quercetin 2,3-dioxygenase activity)|GO:0016491(oxidoreductase activity)|GO:0046872(metal ion binding)	Hs.495728	ENST00000380421	Homo sapiens pirin (iron-binding nuclear protein) (PIR), transcript variant 1, mRNA [NM_003662]	NM_003662	hs|Xp22.2	THC2496239	GO:0003712(transcription cofactor activity)|GO:0005506(iron ion binding)|GO:0005634(nucleus)|GO:0006366(transcription from RNA polymerase II promoter)|GO:0046872(metal ion binding)	pirin (iron-binding nuclear protein)	NM_003662	GGAAGAGCAGGTCTTGATGTGTCCTAGAATTTTGCCATTTCTGAGATTGAGCCATTGAAG	8544	GO:5634(nucleus)	GO:5506(iron ion binding); GO:46872(metal ion binding); GO:3712(transcription cofactor activity)	This gene encodes a member of the cupin superfamily. The encoded protein is an Fe(II)-containing nuclear protein expressed in all tissues of the body and concentrated within dot-like subnuclear structures. Interactions with nuclear factor I/CCAAT box transcription factor as well as B cell lymphoma 3-encoded oncoprotein suggest the encoded protein may act as a transcriptional cofactor and be invol…	GO:6366(transcription from RNA polymerase II promoter)			pirin			15951572; 15489334; 15231748; 14573596; 12876364; 12477932; 9079676	NM_003662	7547.26	NM_003662	GO:0003712(transcription cofactor activity)|GO:0005506(iron ion binding)|GO:0005634(nucleus)|GO:0006366(transcription from RNA polymerase II promoter)|GO:0046872(metal ion binding)	Hs.495728	ENST00000380421	Homo sapiens pirin (iron-binding nuclear protein) (PIR), transcript variant 1, mRNA [NM_003662]	NM_003662	THC2265321
A_23_P3038	GPX2	1.97057	0.00464076	1.77744	2.22691	1.93319	P	4352.19	2212.78	P	4132.89	2325.19	P	4439.59	1993.61	P	4484.08	2319.53	GO:0004602(glutathione peroxidase activity)|GO:0005634(nucleus)|GO:0005730(nucleolus)|GO:0005737(cytoplasm)|GO:0006979(response to oxidative stress)|GO:0009055(electron carrier activity)|GO:0016491(oxidoreductase activity)	Hs.2704	ENST00000557323	Homo sapiens glutathione peroxidase 2 (gastrointestinal) (GPX2), mRNA [NM_002083]	NM_002083	hs|14q23.3	THC2578470	GO:0001659(temperature homeostasis)|GO:0002862(negative regulation of inflammatory response to antigenic stimulus)|GO:0004602(glutathione peroxidase activity)|GO:0005737(cytoplasm)|GO:0006979(response to oxidative stress)|GO:0008430(selenium binding)|GO:0009055(electron carrier activity)|GO:0009609(response to symbiotic bacterium)|GO:0016491(oxidoreductase activity)|GO:0051702(interaction with sy…	glutathione peroxidase 2 (gastrointestinal)	NM_002083	TGGGCAGAACGAGCATCCTGTCTTCGCCTACCTGAAGGACAAGCTCCCCTACCCTTATGA	2877	GO:5737(cytoplasm)	GO:9055(electron carrier activity); GO:4602(glutathione peroxidase activity); GO:8430(selenium binding)	This gene is a member of the glutathione peroxidase family and encodes a selenium-dependent glutathione peroxidase that is one of two isoenzymes responsible for the majority of the glutathione-dependent hydrogen peroxide-reducing activity in the epithelium of the gastrointestinal tract. Studies in knockout mice indicate that mRNA expression levels respond to luminal microflora, suggesting a role …	GO:6979(response to oxidative stress)			gastrointestinal glutathione peroxidase 2		KEGG pathway: Arachidonic acid metabolism 00590; KEGG pathway: Glutathione metabolism 00480	16794261; 16446369; 15923610; 15489334; 12751789; 12674495; 12477932; 11811519; 11373322; 11368344; 10806356; 10652368; 9501919; 9373149; 8833155; 8428933; 8287691; 8125298; 2388849	NM_002083	54.1744	NM_002083	GO:0001659(temperature homeostasis)|GO:0002862(negative regulation of inflammatory response to antigenic stimulus)|GO:0004602(glutathione peroxidase activity)|GO:0005737(cytoplasm)|GO:0006979(response to oxidative stress)|GO:0008430(selenium binding)|GO:0009055(electron carrier activity)|GO:0009609(response to symbiotic bacterium)|GO:0016491(oxidoreductase activity)|GO:0051702(interaction with sy…	Hs.2704	ENST00000389614	Homo sapiens glutathione peroxidase 2 (gastrointestinal) (GPX2), mRNA [NM_002083]	NM_002083	THC2361144
A_23_P83200	AK8	1.9471	0.00610449	2.63373	1.31739	2.12754	P	24.7943	12.929	P	26.436	10.0375	P	21.4955	16.3167	P	26.4514	12.4328	GO:0000166(nucleotide binding)|GO:0004017(adenylate kinase activity)|GO:0004127(cytidylate kinase activity)|GO:0005524(ATP binding)|GO:0005737(cytoplasm)|GO:0005829(cytosol)|GO:0006139(nucleobase, nucleoside, nucleotide and nucleic acid metabolic process)|GO:0016740(transferase activity)|GO:0019205(nucleobase, nucleoside, nucleotide kinase activity)	Hs.421340	ENST00000467161	Homo sapiens adenylate kinase 8 (AK8), mRNA [NM_152572]	NM_152572	hs|9q34.13	NP705137	GO:0000166(nucleotide binding)|GO:0004017(adenylate kinase activity)|GO:0005524(ATP binding)|GO:0006139(nucleobase, nucleoside, nucleotide and nucleic acid metabolic process)|GO:0016740(transferase activity)|GO:0019205(nucleobase, nucleoside, nucleotide kinase activity)	adenylate kinase 8	NM_152572	ACCCATACACAGTCTTCGAATACATCGAGAGTGGGATCATTAATCCCCTGCCCAAGAAAA	158067		GO:5524(ATP binding); GO:4017(adenylate kinase activity); GO:16301(kinase activity); GO:166(nucleotide binding); GO:16740(transferase activity)		GO:6139(nucleobase, nucleoside, nucleotide and nucleic acid metabolic process)			hypothetical protein LOC158067			14702039; 12477932	NM_152572	91.1124	NM_152572	GO:0000166(nucleotide binding)|GO:0004017(adenylate kinase activity)|GO:0005524(ATP binding)|GO:0006139(nucleobase, nucleoside, nucleotide and nucleic acid metabolic process)|GO:0016740(transferase activity)|GO:0019205(nucleobase, nucleoside, nucleotide kinase activity)	Hs.421340	ENST00000298545	Homo sapiens chromosome 9 open reading frame 98 (C9orf98), mRNA [NM_152572]	NM_152572	NP499725
A_24_P373768	GIPR	1.93889	0.00503173	1.86775	1.96961	1.98135	P	217.976	112.213	P	191.703	102.639	P	236.924	120.29	P	225.301	113.711	GO:0002029(desensitization of G-protein coupled receptor protein signaling pathway)|GO:0004871(signal transducer activity)|GO:0004872(receptor activity)|GO:0004888(transmembrane receptor activity)|GO:0005886(plasma membrane)|GO:0006091(generation of precursor metabolites and energy)|GO:0007166(cell surface receptor linked signaling pathway)|GO:0007189(activation of adenylate cyclase activity by G…	Hs.658534	ENST00000304207	Homo sapiens gastric inhibitory polypeptide receptor (GIPR), mRNA [NM_000164]	NM_000164	hs|19q13.32	THC2485294	GO:0005886(plasma membrane)|GO:0006091(generation of precursor metabolites and energy)|GO:0007186(G-protein coupled receptor protein signaling pathway)|GO:0007189(activation of adenylate cyclase activity by G-protein signaling pathway)|GO:0007204(elevation of cytosolic calcium ion concentration)|GO:0007584(response to nutrient)|GO:0016021(integral to membrane)|GO:0016519(gastric inhibitory peptid…	gastric inhibitory polypeptide receptor	NM_000164	TGAGATCTTCCTCAGCTCCTTCCAGGGCTTCCTGGTCAGCGTCCTCTACTGCTTCATCAA	2696	GO:16021(integral to membrane); GO:5886(plasma membrane)	GO:4930(G-protein coupled receptor activity); GO:16519(gastric inhibitory peptide receptor activity)	Gastric inhibitory polypeptide (GIP; MIM 137240), also called glucose-dependent insulinotropic polypeptide, is a 42-amino acid polypeptide synthesized by K cells of the duodenum and small intestine. It was originally identified as an activity in gut extracts that inhibited gastric acid secretion and gastrin release, but subsequently was demonstrated to stimulate insulin release potently in the pr…	GO:7186(G-protein coupled receptor protein signaling pathway); GO:7190(adenylate cyclase activation); GO:6091(generation of precursor metabolites and energy); GO:7584(response to nutrient)			gastric inhibitory polypeptide receptor		KEGG pathway: Neuroactive ligand-receptor interaction 04080	17121608; 16087722; 15666829; 15655707; 15489334; 15111503; 15057824; 12721154; 12627975; 12530694; 12530665; 12477932; 10698200; 10698169; 9709947; 8795084; 8575774; 8243312; 7589426; 7556958; 7490109	NM_000164	302.334	NM_000164	GO:0005886(plasma membrane)|GO:0006091(generation of precursor metabolites and energy)|GO:0007186(G-protein coupled receptor protein signaling pathway)|GO:0007189(activation of adenylate cyclase activity by G-protein signaling pathway)|GO:0007204(elevation of cytosolic calcium ion concentration)|GO:0007584(response to nutrient)|GO:0016021(integral to membrane)|GO:0016519(gastric inhibitory peptid…	Hs.658534	ENST00000263281	Homo sapiens gastric inhibitory polypeptide receptor (GIPR), mRNA [NM_000164]	NM_000164	THC2264302
A_33_P3272291	AKR1C4	1.90019	0.00530139	1.70889	1.99201	2.01551	P	2019.03	1060.58	P	1840.84	1077.21	P	2158.94	1083.8	P	2057.31	1020.73	GO:0004033(aldo-keto reductase (NADP) activity)|GO:0005737(cytoplasm)|GO:0005829(cytosol)|GO:0006699(bile acid biosynthetic process)|GO:0008202(steroid metabolic process)|GO:0008206(bile acid metabolic process)|GO:0008209(androgen metabolic process)|GO:0009055(electron carrier activity)|GO:0015125(bile acid transmembrane transporter activity)|GO:0015721(bile acid and bile salt transport)|GO:00164…	Hs.567245	ENST00000397357	Homo sapiens aldo-keto reductase family 1, member C4 (chlordecone reductase; 3-alpha hydroxysteroid dehydrogenase, type I; dihydrodiol dehydrogenase 4) (AKR1C4), mRNA [NM_001818]	NM_001818	hs|10p15.1	THC2539770	GO:0004033(aldo-keto reductase activity)|GO:0005737(cytoplasm)|GO:0005829(cytosol)|GO:0008209(androgen metabolic process)|GO:0009055(electron carrier activity)|GO:0015125(bile acid transmembrane transporter activity)|GO:0015721(bile acid and bile salt transport)|GO:0016491(oxidoreductase activity)|GO:0047042(3-alpha-hydroxysteroid dehydrogenase (B-specific) activity)|GO:0047743(chlordecone reduct…	aldo-keto reductase family 1, member C4 (chlordecone reductase; 3-alpha hydroxysteroid dehydrogenase, type I; dihydrodiol dehydrogenase 4)	NM_001818	GAAAAAACTTCAACTGGACTATGTTGACCTCTATCTTCTTCATTTCCCAATGGCTCTCAA	1109											NM_001818	340.472	NM_001818	GO:0004033(aldo-keto reductase activity)|GO:0005737(cytoplasm)|GO:0005829(cytosol)|GO:0008209(androgen metabolic process)|GO:0009055(electron carrier activity)|GO:0015125(bile acid transmembrane transporter activity)|GO:0015721(bile acid and bile salt transport)|GO:0016491(oxidoreductase activity)|GO:0047042(3-alpha-hydroxysteroid dehydrogenase (B-specific) activity)|GO:0047743(chlordecone reduct…	Hs.567245	ENST00000397357	Homo sapiens aldo-keto reductase family 1, member C4 (chlordecone reductase; 3-alpha hydroxysteroid dehydrogenase, type I; dihydrodiol dehydrogenase 4) (AKR1C4), mRNA [NM_001818]	NM_001818
A_23_P138541	AKR1C3	1.88444	0.0054595	1.82424	1.88429	1.94678	P	46755.5	24815.2	P	44841.7	24581	P	49762	26408.9	P	45662.9	23455.6	GO:0004033(aldo-keto reductase (NADP) activity)|GO:0005622(intracellular)|GO:0005737(cytoplasm)|GO:0006693(prostaglandin metabolic process)|GO:0016491(oxidoreductase activity)|GO:0047017(prostaglandin-F synthase activity)|GO:0047026(androsterone dehydrogenase (A-specific) activity)|GO:0047045(testosterone 17-beta-dehydrogenase (NADP+) activity)|GO:0047115(trans-1,2-dihydrobenzene-1,2-diol dehydro…	Hs.78183	ENST00000439082	Homo sapiens aldo-keto reductase family 1, member C3 (3-alpha hydroxysteroid dehydrogenase, type II) (AKR1C3), mRNA [NM_003739]	NM_003739	hs|10p15.1	THC2463182	GO:0004033(aldo-keto reductase activity)|GO:0005622(intracellular)|GO:0005737(cytoplasm)|GO:0006693(prostaglandin metabolic process)|GO:0016491(oxidoreductase activity)|GO:0047017(prostaglandin-F synthase activity)|GO:0047026(3-alpha-hydroxysteroid dehydrogenase (A-specific) activity)|GO:0047045(testosterone 17-beta-dehydrogenase (NADP+) activity)|GO:0047115(trans-1,2-dihydrobenzene-1,2-diol dehy…	aldo-keto reductase family 1, member C3 (3-alpha hydroxysteroid dehydrogenase, type II)	NM_003739	TTTTGAGTTCCAGTTGACTGCAGAGGACATGAAAGCCATAGATGGCCTAGACAGAAATCT	8644	GO:5622(intracellular)	GO:47026(3-alpha-hydroxysteroid dehydrogenase (A-specific) activity); GO:4033(aldo-keto reductase activity); GO:4303(estradiol 17-beta-dehydrogenase activity); GO:16491(oxidoreductase activity); GO:47017(prostaglandin-F synthase activity); GO:47115(trans-1,2-dihydrobenzene-1,2-diol dehydrogenase activity)	This gene encodes a member of the aldo/keto reductase superfamily, which consists of more than 40 known enzymes and proteins. These enzymes catalyze the conversion of aldehydes and ketones to their corresponding alcohols by utilizing NADH and/or NADPH as cofactors. The enzymes display overlapping but distinct substrate specificity. This enzyme catalyzes the reduction of prostaglandin (PG) D2, PGH…	GO:6118(electron transport); GO:6693(prostaglandin metabolic process)			aldo-keto reductase family 1, member C3		KEGG pathway: Arachidonic acid metabolism 00590; KEGG pathway: Metabolism of xenobiotics by cytochrome P450 00980	17166832; 17071532; 16601286; 16480815; 16475787; 16381901; 16338060; 16337083; 16189514; 16169070; 15814298; 15582534; 15489336; 15489334; 15284179; 15212687; 15164054; 15087468; 14997212; 14996743; 14979715; 14671194; 13678667; 12477932; 11256614; 11165022; 11076863; 10998348; 10672042; 10622721; 10557352; 10393440; 9927279; 9862446; 9792917; 9415401; 8718859; 8274401; 7789999; 7788527; 7650035…	NM_003739	8113.81	NM_003739	GO:0004033(aldo-keto reductase activity)|GO:0005622(intracellular)|GO:0005737(cytoplasm)|GO:0006693(prostaglandin metabolic process)|GO:0016491(oxidoreductase activity)|GO:0047017(prostaglandin-F synthase activity)|GO:0047026(3-alpha-hydroxysteroid dehydrogenase (A-specific) activity)|GO:0047045(testosterone 17-beta-dehydrogenase (NADP+) activity)|GO:0047115(trans-1,2-dihydrobenzene-1,2-diol dehy…	Hs.78183	ENST00000380554	Homo sapiens aldo-keto reductase family 1, member C3 (3-alpha hydroxysteroid dehydrogenase, type II) (AKR1C3), mRNA [NM_003739]	NM_003739	NP840255
A_23_P77908	SLC47A2	1.87577	0.0128836	1.72179	1.91907	1.99741	P	41.7053	22.2108	P	37.7686	21.9356	P	47.3009	24.6478	P	40.0464	20.0492	GO:0005886(plasma membrane)|GO:0015238(drug transmembrane transporter activity)|GO:0015297(antiporter activity)|GO:0016021(integral to membrane)|GO:0055085(transmembrane transport)	Hs.126830	ENST00000463318	Homo sapiens solute carrier family 47, member 2 (SLC47A2), transcript variant 1, mRNA [NM_152908]	NM_152908	hs|17p11.2	NP1134503	GO:0005886(plasma membrane)|GO:0006855(multidrug transport)|GO:0015238(drug transporter activity)|GO:0015297(antiporter activity)|GO:0016021(integral to membrane)	solute carrier family 47, member 2	NM_152908	GGGACACTGCAGATAAAATCACAAAAACCACTGTTATATTAAAGATTACACATTTCCTGG	146802	GO:16020(membrane)	GO:15297(antiporter activity); GO:15238(drug transporter activity)	MATE2 belongs to a family of transporters that excrete endogenous and exogenous toxic electrolytes through urine and bile (Otsuka et al., 2005).[supplied by OMIM]	GO:6855(multidrug transport)			solute carrier family 47, member 2			16996621; 16807400; 16330770; 14702039; 12477932; 11181995; 8889548	NM_152908	4.6782	NM_152908	GO:0005886(plasma membrane)|GO:0006855(multidrug transport)|GO:0015238(drug transporter activity)|GO:0015297(antiporter activity)|GO:0016021(integral to membrane)	Hs.126830	ENST00000325411	Homo sapiens solute carrier family 47, member 2 (SLC47A2), transcript variant 1, mRNA [NM_152908]	NM_152908	NP1134503
A_24_P140788	FGD2	1.8608	0.0129382	1.9344	2.11604	1.57407	P	29.7507	15.9173	P	26.773	13.8404	P	35.5294	16.7905	P	26.9496	17.1209	GO:0001726(ruffle)|GO:0005085(guanyl-nucleotide exchange factor activity)|GO:0005089(Rho guanyl-nucleotide exchange factor activity)|GO:0005622(intracellular)|GO:0005634(nucleus)|GO:0005737(cytoplasm)|GO:0005794(Golgi apparatus)|GO:0005829(cytosol)|GO:0005856(cytoskeleton)|GO:0005886(plasma membrane)|GO:0006915(apoptosis)|GO:0007010(cytoskeleton organization)|GO:0007264(small GTPase mediated sign…	Hs.509664	ENST00000373535	Homo sapiens FYVE, RhoGEF and PH domain containing 2 (FGD2), mRNA [NM_173558]	NM_173558	hs|6p21.2	NP1160363	GO:0001726(ruffle)|GO:0005085(guanyl-nucleotide exchange factor activity)|GO:0005089(Rho guanyl-nucleotide exchange factor activity)|GO:0005515(protein binding)|GO:0005622(intracellular)|GO:0005737(cytoplasm)|GO:0005794(Golgi apparatus)|GO:0005829(cytosol)|GO:0005856(cytoskeleton)|GO:0006915(apoptosis)|GO:0008270(zinc ion binding)|GO:0008360(regulation of cell shape)|GO:0008624(induction of apopt…	FYVE, RhoGEF and PH domain containing 2	NM_173558	CATCTGCGCCCAGGCCACGTGTCCCGATCTGGGATTAGAAAATATGGGTCCATTCCTTTC	221472	GO:5794(Golgi apparatus); GO:5737(cytoplasm); GO:5856(cytoskeleton); GO:5622(intracellular); GO:30027(lamellipodium); GO:1726(ruffle)	GO:5089(Rho guanyl-nucleotide exchange factor activity); GO:5085(guanyl-nucleotide exchange factor activity); GO:46872(metal ion binding); GO:5515(protein binding); GO:31267(small GTPase binding); GO:8270(zinc ion binding)		GO:30036(actin cytoskeleton organization and biogenesis); GO:7010(cytoskeleton organization and biogenesis); GO:46847(filopodium formation); GO:43088(regulation of Cdc42 GTPase activity); GO:35023(regulation of Rho protein signal transduction); GO:8360(regulation of cell shape)			FYVE, RhoGEF and PH domain containing 2		Reactome Event:Signaling by Rho GTPases 194315	15489334; 14702039; 14574404; 12477932; 11214971; 10458911	NM_173558	39.8798	NM_173558	GO:0001726(ruffle)|GO:0005085(guanyl-nucleotide exchange factor activity)|GO:0005089(Rho guanyl-nucleotide exchange factor activity)|GO:0005515(protein binding)|GO:0005622(intracellular)|GO:0005737(cytoplasm)|GO:0005794(Golgi apparatus)|GO:0005829(cytosol)|GO:0005856(cytoskeleton)|GO:0006915(apoptosis)|GO:0008270(zinc ion binding)|GO:0008360(regulation of cell shape)|GO:0008624(induction of apopt…	Hs.509664	ENST00000373535	Homo sapiens FYVE, RhoGEF and PH domain containing 2 (FGD2), mRNA [NM_173558]	NM_173558	NP1142855
A_23_P145114	GCLC	1.8597	0.00575022	1.83892	1.878	1.86238	P	4081.97	2194.24	P	3882.78	2111.44	P	4320.2	2300.43	P	4042.93	2170.85	GO:0000166(nucleotide binding)|GO:0000287(magnesium ion binding)|GO:0004357(glutamate-cysteine ligase activity)|GO:0005524(ATP binding)|GO:0005737(cytoplasm)|GO:0005829(cytosol)|GO:0006534(cysteine metabolic process)|GO:0006536(glutamate metabolic process)|GO:0006750(glutathione biosynthetic process)|GO:0006805(xenobiotic metabolic process)|GO:0006916(anti-apoptosis)|GO:0006979(response to oxidat…	Hs.654465	ENST00000229416	Homo sapiens glutamate-cysteine ligase, catalytic subunit (GCLC), transcript variant 1, mRNA [NM_001498]	NM_001498	hs|6p12.1	THC2466624	GO:0000166(nucleotide binding)|GO:0000287(magnesium ion binding)|GO:0004357(glutamate-cysteine ligase activity)|GO:0005524(ATP binding)|GO:0005829(cytosol)|GO:0006534(cysteine metabolic process)|GO:0006536(glutamate metabolic process)|GO:0006750(glutathione biosynthetic process)|GO:0006916(anti-apoptosis)|GO:0006979(response to oxidative stress)|GO:0009408(response to heat)|GO:0009410(response to…	glutamate-cysteine ligase, catalytic subunit	NM_001498	AGAATGCCTGGTTTTCGTTTGCAATTTGCTTGTGTAAATCAGGTTGTAAAAAGGCAGATA	2729	GO:5829(cytosol); GO:17109(glutamate-cysteine ligase complex)	GO:43531(ADP binding); GO:50662(coenzyme binding); GO:16595(glutamate binding); GO:4357(glutamate-cysteine ligase activity); GO:16874(ligase activity); GO:287(magnesium ion binding); GO:46982(protein heterodimerization activity)	Glutamate-cysteine ligase, also known as gamma-glutamylcysteine synthetase is the first rate limiting enzyme of glutathione synthesis. The enzyme consists of two subunits, a heavy catalytic subunit and a light regulatory subunit. The gene encoding the catalytic subunit encodes a protein of 367 amino acids with a calculated molecular weight of 72.773 kDa and maps to chromosome 6. The regulatory su…	GO:19852(L-ascorbic acid metabolic process); GO:6916(anti-apoptosis); GO:6534(cysteine metabolic process); GO:6536(glutamate metabolic process); GO:6750(glutathione biosynthetic process); GO:16481(negative regulation of transcription); GO:50880(regulation of blood vessel size); GO:30503(regulation of cell redox homeostasis); GO:9408(response to heat); GO:9725(response to hormone stimulus); GO:697…			glutamate-cysteine ligase, catalytic subunit	Hemolytic anemia due to gamma-glutamylcysteine synthetase deficiency	KEGG pathway: Glutamate metabolism 00251; KEGG pathway: Glutathione metabolism 00480; Reactome Event:Metabolism of xenobiotics 140192	17207022; 17109620; 16690975; 16491484; 16403949; 16322067; 16183645; 15489334; 15485876; 15451055; 14702039; 14676828; 14574404; 12663448; 12598062; 12500194; 12477932; 12070177; 11972604; 11844594; 11820781; 11444867; 10733484; 10515893; 10439045; 10395918; 9841880; 9675072; 8995480; 8825659; 8104187; 7789189; 7726839; 5058793; 2294991; 1350904; 24639	NM_001498	725.551	NM_001498	GO:0000166(nucleotide binding)|GO:0000287(magnesium ion binding)|GO:0004357(glutamate-cysteine ligase activity)|GO:0005524(ATP binding)|GO:0005829(cytosol)|GO:0006534(cysteine metabolic process)|GO:0006536(glutamate metabolic process)|GO:0006750(glutathione biosynthetic process)|GO:0006916(anti-apoptosis)|GO:0006979(response to oxidative stress)|GO:0009408(response to heat)|GO:0009410(response to…	Hs.654465	ENST00000229416	Homo sapiens glutamate-cysteine ligase, catalytic subunit (GCLC), mRNA [NM_001498]	NM_001498	THC2245810
A_33_P3396607	UGDH	1.85583	0.0058003	1.91817	1.84287	1.80815	P	4445.71	2397.09	P	4213.14	2196.44	P	4913.26	2666.09	P	4210.73	2328.74	GO:0001702(gastrulation with mouth forming second)|GO:0003979(UDP-glucose 6-dehydrogenase activity)|GO:0005829(cytosol)|GO:0006011(UDP-glucose metabolic process)|GO:0006024(glycosaminoglycan biosynthetic process)|GO:0006065(UDP-glucuronate biosynthetic process)|GO:0006805(xenobiotic metabolic process)|GO:0009055(electron carrier activity)|GO:0016491(oxidoreductase activity)|GO:0051287(NAD binding)	Hs.572518	ENST00000506179	Homo sapiens UDP-glucose 6-dehydrogenase (UGDH), transcript variant 1, mRNA [NM_003359]	NM_003359	hs|4p14	THC2508879	GO:0001702(gastrulation with mouth forming second)|GO:0003979(UDP-glucose 6-dehydrogenase activity)|GO:0005488(binding)|GO:0005829(cytosol)|GO:0006011(UDP-glucose metabolic process)|GO:0006024(glycosaminoglycan biosynthetic process)|GO:0006065(UDP-glucuronate biosynthetic process)|GO:0009055(electron carrier activity)|GO:0016491(oxidoreductase activity)|GO:0051287(NAD or NADH binding)|GO:0055114(…	UDP-glucose 6-dehydrogenase	NM_003359	CAGTTCAATGAGAAGAGGGAGACAAATATAAAGATGAGGACAGAAGCATCTCTACAGATG	7358											NM_003359	4376.2	NM_003359	GO:0001702(gastrulation with mouth forming second)|GO:0003979(UDP-glucose 6-dehydrogenase activity)|GO:0005488(binding)|GO:0005829(cytosol)|GO:0006011(UDP-glucose metabolic process)|GO:0006024(glycosaminoglycan biosynthetic process)|GO:0006065(UDP-glucuronate biosynthetic process)|GO:0009055(electron carrier activity)|GO:0016491(oxidoreductase activity)|GO:0051287(NAD or NADH binding)|GO:0055114(…	Hs.572518	ENST00000316423	Homo sapiens UDP-glucose dehydrogenase (UGDH), mRNA [NM_003359]	NM_003359
A_24_P201171	STXBP1	1.84911	0.00599798	1.72708	1.73216	2.11344	P	270.127	146.609	P	260.924	151.078	P	276.209	159.459	P	273.249	129.291	GO:0000149(SNARE binding)|GO:0002576(platelet degranulation)|GO:0005737(cytoplasm)|GO:0005739(mitochondrion)|GO:0005829(cytosol)|GO:0005886(plasma membrane)|GO:0006112(energy reserve metabolic process)|GO:0006904(vesicle docking involved in exocytosis)|GO:0007268(synaptic transmission)|GO:0007269(neurotransmitter secretion)|GO:0007412(axon target recognition)|GO:0010807(regulation of synaptic ves…	Hs.288229	ENST00000373299	Homo sapiens syntaxin binding protein 1 (STXBP1), transcript variant 1, mRNA [NM_003165]	NM_003165	hs|9q34.11	THC2511621	GO:0000149(SNARE binding)|GO:0002576(platelet degranulation)|GO:0005737(cytoplasm)|GO:0005739(mitochondrion)|GO:0005886(plasma membrane)|GO:0006904(vesicle docking during exocytosis)|GO:0007412(axon target recognition)|GO:0010807(regulation of synaptic vesicle priming)|GO:0015031(protein transport)|GO:0016188(synaptic vesicle maturation)|GO:0016192(vesicle-mediated transport)|GO:0017075(syntaxin-…	syntaxin binding protein 1	NM_003165	TGTGTTGTGTGGGGTCATACATCATCGTGTTTGTAAGAGAAGATGGTCATTTTATTCTCT	6812	GO:5739(mitochondrion)	GO:5515(protein binding)		GO:7412(axon target recognition); GO:15031(protein transport); GO:16188(synaptic vesicle maturation); GO:6904(vesicle docking during exocytosis); GO:16192(vesicle-mediated transport)		implicated in vesicle trafficking and neurotransmitter release	syntaxin binding protein 1 isoform a			17264080; 15635413; 15592455; 15563604; 15489334; 15489225; 15175344; 14744865; 12963086; 12950453; 12590134; 12519779; 12477932; 12093152; 12016213; 11927603; 10903204; 10746715; 10449403; 10194441; 9933594; 9545644; 9395480; 9115738; 9045631; 8824310; 8631738; 8108429; 7698978	NM_003165	450.472	NM_003165	GO:0000149(SNARE binding)|GO:0002576(platelet degranulation)|GO:0005737(cytoplasm)|GO:0005739(mitochondrion)|GO:0005886(plasma membrane)|GO:0006904(vesicle docking during exocytosis)|GO:0007412(axon target recognition)|GO:0010807(regulation of synaptic vesicle priming)|GO:0015031(protein transport)|GO:0016188(synaptic vesicle maturation)|GO:0016192(vesicle-mediated transport)|GO:0017075(syntaxin-…	Hs.288229	ENST00000373302	Homo sapiens syntaxin binding protein 1 (STXBP1), transcript variant 1, mRNA [NM_003165]	NM_003165	THC2251475
A_23_P126623	PGD	1.84633	0.00593325	1.6727	1.96965	1.91037	P	4052.78	2200.51	P	4072.98	2434.97	P	4174.91	2119.63	P	3910.44	2046.95	GO:0004616(phosphogluconate dehydrogenase (decarboxylating) activity)|GO:0005737(cytoplasm)|GO:0005829(cytosol)|GO:0005975(carbohydrate metabolic process)|GO:0006098(pentose-phosphate shunt)|GO:0009051(pentose-phosphate shunt, oxidative branch)|GO:0016491(oxidoreductase activity)|GO:0019322(pentose biosynthetic process)|GO:0050661(NADP binding)|GO:0055114(oxidation-reduction process)	Hs.464071	ENST00000541529	Homo sapiens phosphogluconate dehydrogenase (PGD), mRNA [NM_002631]	NM_002631	hs|1p36.22	THC2488414	GO:0004616(phosphogluconate dehydrogenase (decarboxylating) activity)|GO:0005515(protein binding)|GO:0005737(cytoplasm)|GO:0009051(pentose-phosphate shunt, oxidative branch)|GO:0016491(oxidoreductase activity)|GO:0019322(pentose biosynthetic process)|GO:0050661(NADP or NADPH binding)|GO:0055114(oxidation reduction)	phosphogluconate dehydrogenase	NM_002631	TTTGATCGAAACCCGGAACTTCAGAACCTCCTACTGGACGACTTCTTTAAGTCAGCTGTT	5226		GO:50661(NADP binding); GO:16491(oxidoreductase activity); GO:4616(phosphogluconate dehydrogenase (decarboxylating) activity); GO:5515(protein binding)	6-phosphogluconate dehydrogenase is the second dehydrogenase in the pentose phosphate shunt. Deficiency of this enzyme is generally asymptomatic, and the inheritance of this disorder is autosomal dominant. Hemolysis results from combined deficiency of 6-phosphogluconate dehydrogenase and 6-phosphogluconolactonase suggesting a synergism of the two enzymopathies.	GO:6118(electron transport); GO:9051(pentose-phosphate shunt, oxidative branch)			phosphogluconate dehydrogenase		KEGG pathway: Pentose phosphate pathway 00030; Reactome Event:Metabolism of carbohydrates 71387	15489334; 15231747; 12498092; 12477932; 9920387; 8978909; 4517931; 3932573; 3864603; 3858849; 2283141	NM_002631	5740.89	NM_002631	GO:0004616(phosphogluconate dehydrogenase (decarboxylating) activity)|GO:0005515(protein binding)|GO:0005737(cytoplasm)|GO:0009051(pentose-phosphate shunt, oxidative branch)|GO:0016491(oxidoreductase activity)|GO:0019322(pentose biosynthetic process)|GO:0050661(NADP or NADPH binding)|GO:0055114(oxidation reduction)	Hs.464071	ENST00000377062	Homo sapiens phosphogluconate dehydrogenase (PGD), mRNA [NM_002631]	NM_002631	NP957676
A_23_P44569	ABCC2	1.83206	0.00610909	1.82343	1.8235	1.84937	P	4354.4	2377.18	P	4183.8	2294.46	P	4660.17	2555.62	P	4219.25	2281.45	GO:0000166(nucleotide binding)|GO:0005215(transporter activity)|GO:0005524(ATP binding)|GO:0005887(integral to plasma membrane)|GO:0006810(transport)|GO:0008514(organic anion transmembrane transporter activity)|GO:0015711(organic anion transport)|GO:0016020(membrane)|GO:0016324(apical plasma membrane)|GO:0016887(ATPase activity)|GO:0042626(ATPase activity, coupled to transmembrane movement of sub…	Hs.368243	ENST00000370449	Homo sapiens ATP-binding cassette, sub-family C (CFTR/MRP), member 2 (ABCC2), mRNA [NM_000392]	NM_000392	hs|10q24.2	THC2472036	GO:0000166(nucleotide binding)|GO:0005215(transporter activity)|GO:0005515(protein binding)|GO:0005524(ATP binding)|GO:0005624(membrane fraction)|GO:0005887(integral to plasma membrane)|GO:0008514(organic anion transmembrane transporter activity)|GO:0016020(membrane)|GO:0016324(apical plasma membrane)|GO:0016887(ATPase activity)|GO:0042626(ATPase activity, coupled to transmembrane movement of sub…	ATP-binding cassette, sub-family C (CFTR/MRP), member 2	NM_000392	CCCTGGACCCTTTTACTTTATGGCTAAGGAAGCTGGCATTGAGAATGTGAACAGCACAAA	1244	GO:5887(integral to plasma membrane); GO:16020(membrane)	GO:5524(ATP binding); GO:16887(ATPase activity); GO:42626(ATPase activity, coupled to transmembrane movement of substances); GO:166(nucleotide binding); GO:8514(organic anion transporter activity); GO:5215(transporter activity)	The protein encoded by this gene is a member of the superfamily of ATP-binding cassette (ABC) transporters. ABC proteins transport various molecules across extra- and intra-cellular membranes. ABC genes are divided into seven distinct subfamilies (ABC1, MDR/TAP, MRP, ALD, OABP, GCN20, White). This protein is a member of the MRP subfamily which is involved in multi-drug resistance. This protein is…	GO:6810(transport)			ATP-binding cassette, sub-family C (CFTR/MRP), member 2	Dubin-Johnson syndrome	KEGG pathway: ABC transporters - General 02010	17287630; 17241877; 17112803; 17060857; 17047488; 16946557; 16672223; 16426233; 16041239; 15922475; 15870973; 15848949; 15211708; 15057744; 14568249; 12942343; 12890151; 12704183; 12702717; 12628490; 12615054; 12576456; 12395335; 12388192; 12222674; 12130697; 12068294; 11952788; 11937269; 11745434; 11677213; 11500505; 11477083; 11266082; 11093739; 11076395; 11004020; 10573531; 10496535; 10464142;…	NM_000392	154.206	NM_000392	GO:0000166(nucleotide binding)|GO:0005215(transporter activity)|GO:0005515(protein binding)|GO:0005524(ATP binding)|GO:0005624(membrane fraction)|GO:0005887(integral to plasma membrane)|GO:0008514(organic anion transmembrane transporter activity)|GO:0016020(membrane)|GO:0016324(apical plasma membrane)|GO:0016887(ATPase activity)|GO:0042626(ATPase activity, coupled to transmembrane movement of sub…	Hs.368243	ENST00000370449	Homo sapiens ATP-binding cassette, sub-family C (CFTR/MRP), member 2 (ABCC2), mRNA [NM_000392]	NM_000392	THC2248166
A_23_P83098	ALDH1A1	1.82643	0.00620828	1.83056	1.66542	1.99847	P	1204.2	661.995	P	1122.12	612.992	P	1267.15	760.855	P	1223.34	612.138	GO:0001758(retinal dehydrogenase activity)|GO:0004029(aldehyde dehydrogenase (NAD) activity)|GO:0005099(Ras GTPase activator activity)|GO:0005497(androgen binding)|GO:0005737(cytoplasm)|GO:0005829(cytosol)|GO:0006069(ethanol oxidation)|GO:0006081(cellular aldehyde metabolic process)|GO:0006805(xenobiotic metabolic process)|GO:0016491(oxidoreductase activity)|GO:0032320(positive regulation of Ras …	Hs.76392	ENST00000297785	Homo sapiens aldehyde dehydrogenase 1 family, member A1 (ALDH1A1), mRNA [NM_000689]	NM_000689	hs|9q21.13	THC2507100	GO:0001758(retinal dehydrogenase activity)|GO:0004029(aldehyde dehydrogenase (NAD) activity)|GO:0005099(Ras GTPase activator activity)|GO:0005497(androgen binding)|GO:0005737(cytoplasm)|GO:0005829(cytosol)|GO:0006081(cellular aldehyde metabolic process)|GO:0016491(oxidoreductase activity)|GO:0055114(oxidation reduction)	aldehyde dehydrogenase 1 family, member A1	NM_000689	GGAGAGTACGGTTTCCATGAATATACAGAGGTCAAAACAGTCACAGTGAAAATCTCTCAG	216	GO:5737(cytoplasm)	GO:5099(Ras GTPase activator activity); GO:4029(aldehyde dehydrogenase (NAD) activity); GO:5497(androgen binding); GO:16491(oxidoreductase activity); GO:1758(retinal dehydrogenase activity)	This protein belongs to the aldehyde dehydrogenases family of proteins. Aldehyde dehydrogenase is the second enzyme of the major oxidative pathway of alcohol metabolism. Two major liver isoforms of this enzyme, cytosolic and mitochondrial, can be distinguished by their electrophoretic mobilities, kinetic properties, and subcellular localizations. Most Caucasians have two major isozymes, while app…	GO:6081(aldehyde metabolic process); GO:8152(metabolic process)			aldehyde dehydrogenase 1A1		KEGG pathway: Retinol metabolism 00830; Reactome Event:Metabolism of xenobiotics 140192	17222227; 16878979; 16857736; 16189514; 15597079; 15489334; 14678778; 14506398; 12477932; 12174908; 12081471; 9723161; 9240474; 9166904; 8493914; 8214422; 6723659; 6427007; 4015823; 3676276; 3397064; 3013004; 2987944; 2776714; 2591967; 1709013; 730161; 224930	NM_000689	80.1726	NM_000689	GO:0001758(retinal dehydrogenase activity)|GO:0004029(aldehyde dehydrogenase (NAD) activity)|GO:0005099(Ras GTPase activator activity)|GO:0005497(androgen binding)|GO:0005737(cytoplasm)|GO:0005829(cytosol)|GO:0006081(cellular aldehyde metabolic process)|GO:0016491(oxidoreductase activity)|GO:0055114(oxidation reduction)	Hs.76392	ENST00000451134	Homo sapiens aldehyde dehydrogenase 1 family, member A1 (ALDH1A1), mRNA [NM_000689]	NM_000689	NP564729
A_33_P3239405	TMEM9	1.82628	0.00701584	1.76564	1.82166	1.89379	P	110.94	60.6681	P	104.78	59.3436	P	107.436	58.977	P	120.604	63.6837	GO:0003674(molecular_function)|GO:0005764(lysosome)|GO:0005765(lysosomal membrane)|GO:0005770(late endosome)|GO:0006810(transport)|GO:0008150(biological_process)|GO:0016020(membrane)|GO:0016021(integral to membrane)|GO:0031902(late endosome membrane)	Hs.181444	ENST00000414605	Homo sapiens transmembrane protein 9 (TMEM9), mRNA [NM_016456]	NM_016456	hs|1q32.1	THC2550879	GO:0003674(molecular_function)|GO:0005764(lysosome)|GO:0005770(late endosome)|GO:0006810(transport)|GO:0008150(biological_process)|GO:0016020(membrane)|GO:0016021(integral to membrane)	transmembrane protein 9	NM_016456	GTCCACCTTATAGAAACATCAGTGGGCACATTTACAACCAGAATGTATCCCAGAAGGACT	252839											NM_016456	508.08	NM_016456	GO:0003674(molecular_function)|GO:0005764(lysosome)|GO:0005770(late endosome)|GO:0006810(transport)|GO:0008150(biological_process)|GO:0016020(membrane)|GO:0016021(integral to membrane)	Hs.181444	ENST00000367327	Homo sapiens transmembrane protein 9 (TMEM9), mRNA [NM_016456]	NM_016456
A_33_P3281273	S1PR4	1.82384	0.0116617	1.52411	1.96493	2.02581	P	37.2107	20.3022	P	32.0443	21.025	P	38.8903	19.7922	P	40.6974	20.0894	GO:0004871(signal transducer activity)|GO:0004872(receptor activity)|GO:0004930(G-protein coupled receptor activity)|GO:0005886(plasma membrane)|GO:0005887(integral to plasma membrane)|GO:0006955(immune response)|GO:0007186(G-protein coupled receptor protein signaling pathway)|GO:0007189(activation of adenylate cyclase activity by G-protein signaling pathway)|GO:0007202(activation of phospholipas…	Hs.662006	ENST00000246115	Homo sapiens sphingosine-1-phosphate receptor 4 (S1PR4), mRNA [NM_003775]	NM_003775	hs|19p13.3	THC2472626	GO:0001619(lysosphingolipid and lysophosphatidic acid receptor activity)|GO:0004872(receptor activity)|GO:0004930(G-protein coupled receptor activity)|GO:0005886(plasma membrane)|GO:0005887(integral to plasma membrane)|GO:0006955(immune response)|GO:0007165(signal transduction)|GO:0007186(G-protein coupled receptor protein signaling pathway)|GO:0007189(activation of adenylate cyclase activity by …	sphingosine-1-phosphate receptor 4	NM_003775	AGGCTGCAAGGGGTGGACTGTGGGATGCATGCCCTGGCAACATTGAAGTTCGATCATGGT	8698											NM_003775	12.5379	NM_003775	GO:0001619(lysosphingolipid and lysophosphatidic acid receptor activity)|GO:0004872(receptor activity)|GO:0004930(G-protein coupled receptor activity)|GO:0005886(plasma membrane)|GO:0005887(integral to plasma membrane)|GO:0006955(immune response)|GO:0007165(signal transduction)|GO:0007186(G-protein coupled receptor protein signaling pathway)|GO:0007189(activation of adenylate cyclase activity by …	Hs.662006	ENST00000246115	Homo sapiens sphingosine-1-phosphate receptor 4 (S1PR4), mRNA [NM_003775]	NM_003775
A_23_P36187	SYT8	1.80472	0.0132447	1.48898	1.92758	2.04801	P	37.063	20.5511	P	33.4761	22.4826	P	40.1631	20.836	P	37.5496	18.3347	GO:0001669(acrosomal vesicle)|GO:0005215(transporter activity)|GO:0005737(cytoplasm)|GO:0005886(plasma membrane)|GO:0007340(acrosome reaction)|GO:0008021(synaptic vesicle)|GO:0016021(integral to membrane)|GO:0031410(cytoplasmic vesicle)|GO:0031988(membrane-bounded vesicle)|GO:0048306(calcium-dependent protein binding)	Hs.161031	ENST00000535046	Homo sapiens synaptotagmin VIII (SYT8), mRNA [NM_138567]	NM_138567	hs|11p15.5	NP167084	GO:0001669(acrosomal vesicle)|GO:0005886(plasma membrane)|GO:0016021(integral to membrane)	synaptotagmin VIII	NM_138567	TCCAGCTCATGCTGAACCAGAGGAAGTGGAAGAAGAGAAAGACAGCCACCAAAAAGGGCA	90019	GO:16021(integral to membrane); GO:16020(membrane)		Synaptotagmins, such as SYT8, share a common domain structure that includes a transmembrane domain and a cytoplasmic region composed of 2 C2 domains. Some synaptotagmins are involved in synaptic membrane fusion, while others have a more general function in endocytosis. For further information on synaptotagmins, see MIM 185605.[supplied by OMIM]				synaptotagmin VIII			14702039; 12477932; 7791877	NM_138567	4.38838	NM_138567	GO:0001669(acrosomal vesicle)|GO:0005886(plasma membrane)|GO:0016021(integral to membrane)	Hs.161031	ENST00000341958	Homo sapiens synaptotagmin VIII (SYT8), mRNA [NM_138567]	NM_138567	NP526656
A_24_P42436	ARHGAP32	1.80395	0.00666653	1.74912	1.89501	1.7711	P	201.946	111.715	P	186.739	106.762	P	223.418	117.898	P	195.682	110.486	GO:0000139(Golgi membrane)|GO:0005096(GTPase activator activity)|GO:0005515(protein binding)|GO:0005622(intracellular)|GO:0005737(cytoplasm)|GO:0005768(endosome)|GO:0005783(endoplasmic reticulum)|GO:0005789(endoplasmic reticulum membrane)|GO:0005794(Golgi apparatus)|GO:0005829(cytosol)|GO:0005886(plasma membrane)|GO:0005938(cell cortex)|GO:0007165(signal transduction)|GO:0007264(small GTPase medi…	Hs.440379	ENST00000533509	Homo sapiens Rho GTPase activating protein 32 (ARHGAP32), transcript variant 2, mRNA [NM_014715]	NM_014715	hs|11q24.3	THC2602674	GO:0000139(Golgi membrane)|GO:0005096(GTPase activator activity)|GO:0005515(protein binding)|GO:0005622(intracellular)|GO:0005737(cytoplasm)|GO:0005768(endosome)|GO:0005783(endoplasmic reticulum)|GO:0005789(endoplasmic reticulum membrane)|GO:0005794(Golgi apparatus)|GO:0005886(plasma membrane)|GO:0005938(cell cortex)|GO:0007165(signal transduction)|GO:0010008(endosome membrane)|GO:0014069(postsyn…	Rho GTPase activating protein 32	NM_014715	GATGGAATCTATCGCCTTTCTGGTGTTGCCTCCAATATCCAGAGACTACGCCATGAATTT	9743	GO:5622(intracellular)	GO:5515(protein binding)	RICS is a neuron-associated GTPase-activating protein that may regulate dendritic spine morphology and strength by modulating Rho GTPase (see RHOA; MIM 165390) activity (Okabe et al., 2003).[supplied by OMIM]	GO:7165(signal transduction)			Rho GTPase-activating protein		Reactome Event:Signaling by Rho GTPases 194315	16713569; 12857875; 12819203; 12788081; 12531901; 12477932; 12477392; 12454018; 12446789; 12421765; 9872452	NM_014715	50.6412	NM_014715	GO:0000139(Golgi membrane)|GO:0005096(GTPase activator activity)|GO:0005515(protein binding)|GO:0005622(intracellular)|GO:0005737(cytoplasm)|GO:0005768(endosome)|GO:0005783(endoplasmic reticulum)|GO:0005789(endoplasmic reticulum membrane)|GO:0005794(Golgi apparatus)|GO:0005886(plasma membrane)|GO:0005938(cell cortex)|GO:0007165(signal transduction)|GO:0010008(endosome membrane)|GO:0014069(postsyn…	Hs.440379	ENST00000356092	Homo sapiens Rho GTPase-activating protein (RICS), transcript variant 2, mRNA [NM_014715]	NM_014715	THC2242488
A_24_P366787	FLJ42875	1.78387	0.0104144	1.86617	1.9632	1.54944	P	44.0257	24.7474	P	42.1912	22.6084	P	46.8898	23.8844	P	42.9959	27.7493		Hs.531041	ENST00000321336	Homo sapiens uncharacterized LOC440556 (FLJ42875), transcript variant 2, non-coding RNA [NR_024371]	NR_024371	hs|1p36.32	THC2478677		uncharacterized LOC440556	NR_024371	GTTTCTGGCACCAGAGATTGAGACTGTGAACCTGAACTCCCTTGATCTCCTCCCGTTGGG	440556					MGC		FLJ42875 protein			12477932	NR_024371	191.034	NR_024371		Hs.531041		Homo sapiens hypothetical LOC440556 (FLJ42875), transcript variant 2, non-coding RNA [NR_024371]	NR_024371	THC2261988
A_23_P320113	SRXN1	1.77887	0.0069194	1.74295	1.79884	1.79538	P	7597.51	4268.06	P	7044.2	4041.55	P	8352.32	4643.16	P	7396.02	4119.48	GO:0000166(nucleotide binding)|GO:0003677(DNA binding)|GO:0005524(ATP binding)|GO:0005737(cytoplasm)|GO:0005829(cytosol)|GO:0006979(response to oxidative stress)|GO:0016667(oxidoreductase activity, acting on a sulfur group of donors)|GO:0032542(sulfiredoxin activity)	Hs.516830	ENST00000427916	Homo sapiens sulfiredoxin 1 (SRXN1), mRNA [NM_080725]	NM_080725	hs|20p13	THC2620889	GO:0000166(nucleotide binding)|GO:0000287(magnesium ion binding)|GO:0005524(ATP binding)|GO:0005737(cytoplasm)|GO:0005829(cytosol)|GO:0006979(response to oxidative stress)|GO:0016209(antioxidant activity)|GO:0032542(sulfiredoxin activity)|GO:0055114(oxidation reduction)	sulfiredoxin 1	NM_080725	GTTCAATAATAAGGACAAGAGCTTTTCCCATGCATTCTCTTTCCCCGGGAAAGTTGACTG	140809	GO:5829(cytosol)	GO:5524(ATP binding); GO:16209(antioxidant activity); GO:287(magnesium ion binding); GO:166(nucleotide binding); GO:16667(oxidoreductase activity, acting on sulfur group of donors)		GO:6979(response to oxidative stress)			sulfiredoxin 1 homolog			16818657; 16565085; 16381901; 15952770; 15590625; 15489336; 15489334; 15448164; 12477932; 11780052; 11230166; 11076863	NM_080725	8185.01	NM_080725	GO:0000166(nucleotide binding)|GO:0000287(magnesium ion binding)|GO:0005524(ATP binding)|GO:0005737(cytoplasm)|GO:0005829(cytosol)|GO:0006979(response to oxidative stress)|GO:0016209(antioxidant activity)|GO:0032542(sulfiredoxin activity)|GO:0055114(oxidation reduction)	Hs.719997	ENST00000427916	Homo sapiens sulfiredoxin 1 homolog (S. cerevisiae) (SRXN1), mRNA [NM_080725]	NM_080725	THC2242218
A_23_P5200	NPHS1	1.77505	0.00868584	1.2767	2.13677	2.05016	P	34.9549	20.519	P	37.3958	29.2911	P	32.5255	15.2218	P	34.9433	17.0442	GO:0005515(protein binding)|GO:0005624(membrane fraction)|GO:0005886(plasma membrane)|GO:0005887(integral to plasma membrane)|GO:0007155(cell adhesion)|GO:0007254(JNK cascade)|GO:0007275(multicellular organismal development)|GO:0007517(muscle organ development)|GO:0007519(skeletal muscle tissue development)|GO:0007520(myoblast fusion)|GO:0007588(excretion)|GO:0016020(membrane)|GO:0019904(protein …	Hs.122186	ENST00000378910	Homo sapiens nephrosis 1, congenital, Finnish type (nephrin) (NPHS1), mRNA [NM_004646]	NM_004646	hs|19q13.12	THC2491380	GO:0005624(membrane fraction)|GO:0005886(plasma membrane)|GO:0005887(integral to plasma membrane)|GO:0007155(cell adhesion)|GO:0007254(JNK cascade)|GO:0007588(excretion)|GO:0019904(protein domain specific binding)|GO:0030507(spectrin binding)|GO:0043234(protein complex)|GO:0045121(membrane raft)|GO:0051393(alpha-actinin binding)	nephrosis 1, congenital, Finnish type (nephrin)	NM_004646	TGGTACCAGAGTAGAAACAAGGTGCATCCTGGGGTTGGCTTTAGAAACTAAACTTCTCCA	4868	GO:5887(integral to plasma membrane); GO:16020(membrane)	GO:5515(protein binding)	Nephrin is a kidney glomerular filtration barrier protein that is an essential component of the interpodocyte-spanning slit diaphragm. Mutations in the nephrin gene are associated with congenital nephrotic syndrome (NPHS1; MIM 256300).[supplied by OMIM]	GO:7254(JNK cascade); GO:7155(cell adhesion); GO:7588(excretion)			nephrin	Nephrosis-1, congenital, Finnish type		17211152; 16968782; 16968734; 16644649; 16543952; 16525419; 16288986; 16010520; 15942677; 15780077; 15659563; 15634346; 15545998; 15504938; 15339792; 15331416; 15149332; 15086927; 14747939; 14736962; 14633607; 12961083; 12920248; 12865409; 12853730; 12846735; 12668668; 12663475; 12660326; 12631336; 12495287; 12436341; 12407641; 12368218; 12324903; 11961028; 11854170; 11733557; 11692461; 11692176;…	NM_004646	30.2309	NM_004646	GO:0005624(membrane fraction)|GO:0005886(plasma membrane)|GO:0005887(integral to plasma membrane)|GO:0007155(cell adhesion)|GO:0007254(JNK cascade)|GO:0007588(excretion)|GO:0019904(protein domain specific binding)|GO:0030507(spectrin binding)|GO:0043234(protein complex)|GO:0045121(membrane raft)|GO:0051393(alpha-actinin binding)	Hs.122186	ENST00000378910	Homo sapiens nephrosis 1, congenital, Finnish type (nephrin) (NPHS1), mRNA [NM_004646]	NM_004646	THC2366722
A_33_P3605269	KRT8P41	1.77392	0.0144408	1.6968	2.0089	1.63762	P	33.1991	18.8463	P	31.7783	18.7284	P	31.921	15.8898	P	35.898	21.9208		Hs.689472		Homo sapiens keratin 8 pseudogene 41 (KRT8P41), non-coding RNA [NR_027713]	NR_027713	hs|11p15.4	THC2485360		keratin 8 pseudogene 41	NR_027713	ACAGAACATGAGTGTCCATCTGAAGACCACCAGTGGCTACTCAGGTGGGCTGAGCTCGAC	283102											NR_027713	17.0048	NR_027713		Hs.689472		Homo sapiens keratin 8 pseudogene (FLJ46111), non-coding RNA [NR_027713]	NR_027713
A_23_P8196	ME1	1.77124	0.00732682	1.82432	1.68004	1.81306	P	159.632	90.2812	P	153.675	84.2371	P	165.541	98.5341	P	159.68	88.0724	GO:0004470(malic enzyme activity)|GO:0004473(malate dehydrogenase (oxaloacetate-decarboxylating) (NADP+) activity)|GO:0005625(soluble fraction)|GO:0005737(cytoplasm)|GO:0005739(mitochondrion)|GO:0005829(cytosol)|GO:0005975(carbohydrate metabolic process)|GO:0006108(malate metabolic process)|GO:0006741(NADP biosynthetic process)|GO:0009055(electron carrier activity)|GO:0009725(response to hormone …	Hs.21160	ENST00000369705	Homo sapiens malic enzyme 1, NADP(+)-dependent, cytosolic (ME1), mRNA [NM_002395]	NM_002395	hs|6q14.2	THC2602367	GO:0004473(malate dehydrogenase (oxaloacetate-decarboxylating) (NADP+) activity)|GO:0005488(binding)|GO:0005625(soluble fraction)|GO:0005634(nucleus)|GO:0005730(nucleolus)|GO:0005737(cytoplasm)|GO:0005829(cytosol)|GO:0005975(carbohydrate metabolic process)|GO:0006108(malate metabolic process)|GO:0006741(NADP biosynthetic process)|GO:0009055(electron carrier activity)|GO:0009725(response to hormon…	malic enzyme 1, NADP(+)-dependent, cytosolic	NM_002395	CTGAGCAGTGAGAAGGTCTGAAAGGAGAGTATATAGTTAAGATCCTTGAGAAAGGGCTGC	4199					HTC; CNSLT_cDNA						NM_002395	1898.92	NM_002395	GO:0004473(malate dehydrogenase (oxaloacetate-decarboxylating) (NADP+) activity)|GO:0005488(binding)|GO:0005625(soluble fraction)|GO:0005634(nucleus)|GO:0005730(nucleolus)|GO:0005737(cytoplasm)|GO:0005829(cytosol)|GO:0005975(carbohydrate metabolic process)|GO:0006108(malate metabolic process)|GO:0006741(NADP biosynthetic process)|GO:0009055(electron carrier activity)|GO:0009725(response to hormon…	Hs.21160	ENST00000369705	Homo sapiens malic enzyme 1, NADP(+)-dependent, cytosolic (ME1), mRNA [NM_002395]	NM_002395	THC2436174
A_33_P3781228	FLJ26332	1.76318	0.00869921	2.20161	1.75124	1.42169	P	40.6184	23.2782	P	42.8895	19.481	P	39.2109	22.3904	P	39.755	27.9632		Hs.651819		Homo sapiens cDNA FLJ26332 fis, clone HRT02453. [AK129842]		hs|20q13.13	THC2603952		uncharacterized LOC440766		CGCTTGAGGTAATGGATATCCTAATTACCCAGATTTGATTATTACACGTTGTATACATGT	440766											AK129842	28.9335	AK129842		Hs.651819		Homo sapiens cDNA FLJ26332 fis, clone HRT02453 [AK129842]
A_23_P52067	GRHL3	1.76244	0.00768277	1.81056	1.66503	1.81598	P	180.346	102.558	P	173.857	96.0238	P	189.416	113.762	P	177.765	97.889	GO:0000981(sequence-specific DNA binding RNA polymerase II transcription factor activity)|GO:0001736(establishment of planar polarity)|GO:0003677(DNA binding)|GO:0005634(nucleus)|GO:0007389(pattern specification process)|GO:0007398(ectoderm development)|GO:0007417(central nervous system development)|GO:0008544(epidermis development)|GO:0032321(positive regulation of Rho GTPase activity)|GO:003295…	Hs.657920	ENST00000342072	Homo sapiens grainyhead-like 3 (Drosophila) (GRHL3), transcript variant 2, mRNA [NM_198173]	NM_198173	hs|1p36.11	THC2474874	GO:0003677(DNA binding)|GO:0005515(protein binding)|GO:0005634(nucleus)|GO:0007389(pattern specification process)|GO:0008544(epidermis development)|GO:0042060(wound healing)|GO:0045941(positive regulation of transcription)	grainyhead-like 3 (Drosophila)	NM_198173	ATCGACTGGAACAAAGTGACCGCTGTGTAAAACTACTGCCTTGCCACTCACTGTTGTATA	57822	GO:5634(nucleus)	GO:3677(DNA binding)	This gene encodes a member of the grainyhead family of transcription factors. The encoded protein interacts with leader-binding protein 32 (LBP-32) and brother of mammalian grainyhead (BOM), and may function as a transcription factor during development. Multiple transcript variants encoding distinct isoforms have been identified for this gene. Additional transcript variants have been described, b…	GO:6355(regulation of transcription, DNA-dependent); GO:6350(transcription)			sister-of-mammalian grainyhead protein isoform 2			16710414; 15489334; 14702039; 12549979; 12477932	NM_198173	23.0112	NM_198173	GO:0003677(DNA binding)|GO:0005515(protein binding)|GO:0005634(nucleus)|GO:0007389(pattern specification process)|GO:0008544(epidermis development)|GO:0042060(wound healing)|GO:0045941(positive regulation of transcription)	Hs.657920	ENST00000342072	Homo sapiens grainyhead-like 3 (Drosophila) (GRHL3), transcript variant 2, mRNA [NM_198173]	NM_198173	THC2238976
A_33_P3276207	FAM55C	1.75757	0.0163975	2.76457	1.53641	1.27821	P	32.7306	18.9244	P	37.2018	13.4566	P	33.4557	21.7752	P	27.5344	21.5414	GO:0005576(extracellular region)	Hs.595933	ENST00000273347	Homo sapiens family with sequence similarity 55, member C (FAM55C), transcript variant 1, mRNA [NM_001134456]	NM_001134456	hs|3q12.3	THC2464407	GO:0005576(extracellular region)	family with sequence similarity 55, member C	NM_001134456	CCTGTCCTTGAGGAACACCTTCAAGTTTTTAAAGTATTTTAGGGGGAAAGAAGATTTTTA	91775											NM_001134456	426.394	NM_001134456	GO:0005576(extracellular region)	Hs.595933	ENST00000273347	Homo sapiens family with sequence similarity 55, member C (FAM55C), transcript variant 1, mRNA [NM_001134456]	NM_001134456
A_23_P61406	SHC3	1.74247	0.0234463	1.80029	1.55864	1.88543	P	28.0032	15.9569	P	30.2279	16.7906	P	22.9782	14.7424	P	30.8036	16.3377	GO:0004871(signal transducer activity)|GO:0005515(protein binding)|GO:0005575(cellular_component)|GO:0005622(intracellular)|GO:0005829(cytosol)|GO:0007169(transmembrane receptor protein tyrosine kinase signaling pathway)|GO:0007173(epidermal growth factor receptor signaling pathway)|GO:0007265(Ras protein signal transduction)|GO:0007417(central nervous system development)|GO:0007611(learning or m…	Hs.292737	ENST00000375835	Homo sapiens SHC (Src homology 2 domain containing) transforming protein 3 (SHC3), mRNA [NM_016848]	NM_016848	hs|9q22.1	NP1161476	GO:0004871(signal transducer activity)|GO:0005515(protein binding)|GO:0005575(cellular_component)|GO:0007173(epidermal growth factor receptor signaling pathway)|GO:0007242(intracellular signaling cascade)|GO:0007265(Ras protein signal transduction)|GO:0007417(central nervous system development)|GO:0007611(learning or memory)|GO:0035249(synaptic transmission, glutamatergic)	SHC (Src homology 2 domain containing) transforming protein 3	NM_016848	GTGTACATACCTATACATCCTGTACAAATTATCCCTCTATATTTATATTTTTTAAGACTA	53358	GO:5575(cellular_component)	GO:4871(signal transducer activity)		GO:7417(central nervous system development); GO:7173(epidermal growth factor receptor signaling pathway); GO:7242(intracellular signaling cascade)			src homology 2 domain containing transforming protein C3		KEGG pathway: Chronic myeloid leukemia 05220; KEGG pathway: ErbB signaling pathway 04012; KEGG pathway: Focal adhesion 04510; KEGG pathway: Glioma 05214; KEGG pathway: Insulin signaling pathway 04910; KEGG pathway: Natural killer cell mediated cytotoxicity 04650	15940252; 15870690; 15735675; 15489334; 12477932; 12446789; 12242309; 12185581; 12006576; 11877420; 11812778; 9507002; 9345034; 8808684; 8760305; 8610109	NM_016848	534.935	NM_016848	GO:0004871(signal transducer activity)|GO:0005515(protein binding)|GO:0005575(cellular_component)|GO:0007173(epidermal growth factor receptor signaling pathway)|GO:0007242(intracellular signaling cascade)|GO:0007265(Ras protein signal transduction)|GO:0007417(central nervous system development)|GO:0007611(learning or memory)|GO:0035249(synaptic transmission, glutamatergic)	Hs.656806	ENST00000375835	Homo sapiens SHC (Src homology 2 domain containing) transforming protein 3 (SHC3), mRNA [NM_016848]	NM_016848	NP1161476
A_23_P77415	OSGIN1	1.74005	0.00790009	1.71437	1.86929	1.64401	P	177.857	101.925	P	176.347	102.864	P	196.131	104.923	P	161.093	97.9879	GO:0005575(cellular_component)|GO:0007275(multicellular organismal development)|GO:0008083(growth factor activity)|GO:0030154(cell differentiation)|GO:0030308(negative regulation of cell growth)|GO:0040008(regulation of growth)	Hs.128055	ENST00000343939	Homo sapiens oxidative stress induced growth inhibitor 1 (OSGIN1), nuclear gene encoding mitochondrial protein, mRNA [NM_182981]	NM_182981	hs|16q23.3	NP836833	GO:0005575(cellular_component)|GO:0007275(multicellular organismal development)|GO:0008083(growth factor activity)|GO:0030154(cell differentiation)|GO:0030308(negative regulation of cell growth)|GO:0040008(regulation of growth)	oxidative stress induced growth inhibitor 1	NM_013370	TGGTGTTCAACCAGCTGCCCAAGATGCTGTACCCCGAGTACCACAAGGTGCACCAGATGA	29948	GO:5575(cellular_component)	GO:8083(growth factor activity)		GO:30154(cell differentiation); GO:7275(multicellular organismal development); GO:30308(negative regulation of cell growth)			oxidative stress induced growth inhibitor 1 isoform 1			16924236; 15569677; 15489334; 14570898; 12477932; 11459809; 8889548	NM_182981	368.634	NM_013370	GO:0005575(cellular_component)|GO:0007275(multicellular organismal development)|GO:0008083(growth factor activity)|GO:0030154(cell differentiation)|GO:0030308(negative regulation of cell growth)|GO:0040008(regulation of growth)	Hs.128055	ENST00000343939	Homo sapiens oxidative stress induced growth inhibitor 1 (OSGIN1), transcript variant 1, mRNA [NM_013370]	NM_013370	THC2247115
A_33_P3379046	LOC729770	1.73872	0.00804866	1.76438	1.65674	1.7982	P	164.634	94.8919	P	151.062	85.6179	P	176.92	106.788	P	165.92	92.2699		Hs.591612		PREDICTED: Homo sapiens hypothetical LOC729770 (LOC729770), miscRNA [XR_112442]	XR_112442	hs|2q36.1	THC2608026		uncharacterized LOC729770	XR_041283	GGGGATATATGTATGTGTGTGTGCGTGCATAAATTATTTAAAATAACTGCACTAAATCCC	729770											XR_112442	119.344	XR_041283		Hs.591612		PREDICTED: Homo sapiens hypothetical protein LOC729770 (LOC729770), miscRNA [XR_041283]	XR_041283
A_33_P3379644	ALDH1A1	1.7337	0.0101633	1.6839	1.91859	1.61296	P	60.7502	35.107	P	61.9423	36.785	P	61.2833	31.9419	P	59.0251	36.5942	GO:0001758(retinal dehydrogenase activity)|GO:0004029(aldehyde dehydrogenase (NAD) activity)|GO:0005099(Ras GTPase activator activity)|GO:0005497(androgen binding)|GO:0005737(cytoplasm)|GO:0005829(cytosol)|GO:0006069(ethanol oxidation)|GO:0006081(cellular aldehyde metabolic process)|GO:0006805(xenobiotic metabolic process)|GO:0016491(oxidoreductase activity)|GO:0032320(positive regulation of Ras …	Hs.76392	ENST00000376939	Homo sapiens aldehyde dehydrogenase 1 family, member A1 (ALDH1A1), mRNA [NM_000689]	NM_000689	hs|9q21.13	THC2593754	GO:0001758(retinal dehydrogenase activity)|GO:0004029(aldehyde dehydrogenase (NAD) activity)|GO:0005099(Ras GTPase activator activity)|GO:0005497(androgen binding)|GO:0005737(cytoplasm)|GO:0005829(cytosol)|GO:0006081(cellular aldehyde metabolic process)|GO:0016491(oxidoreductase activity)|GO:0055114(oxidation reduction)	aldehyde dehydrogenase 1 family, member A1	NM_000689	TGTCAAACCAGCAGAGCAAACTCCTCTCACTGCTCTCCACGTGGCATCTTTAATAAAAGA	216											NM_000689	77.289	NM_000689	GO:0001758(retinal dehydrogenase activity)|GO:0004029(aldehyde dehydrogenase (NAD) activity)|GO:0005099(Ras GTPase activator activity)|GO:0005497(androgen binding)|GO:0005737(cytoplasm)|GO:0005829(cytosol)|GO:0006081(cellular aldehyde metabolic process)|GO:0016491(oxidoreductase activity)|GO:0055114(oxidation reduction)	Hs.76392	ENST00000376939	Homo sapiens aldehyde dehydrogenase 1 family, member A1 (ALDH1A1), mRNA [NM_000689]	NM_000689
A_33_P3405424	IL4I1	1.71807	0.0105159	1.66636	1.62849	1.86884	P	55.09	32.1009	P	49.8596	29.9213	P	58.5819	35.9731	P	56.8284	30.4084	GO:0001716(L-amino-acid oxidase activity)|GO:0005764(lysosome)|GO:0016491(oxidoreductase activity)|GO:0031965(nuclear membrane)|GO:0043231(intracellular membrane-bounded organelle)	Hs.574492	ENST00000341114	Homo sapiens interleukin 4 induced 1 (IL4I1), transcript variant 2, mRNA [NM_172374]	NM_172374	hs|19q13.33	THC2488969	GO:0001716(L-amino-acid oxidase activity)|GO:0005764(lysosome)|GO:0016491(oxidoreductase activity)|GO:0055114(oxidation reduction)	interleukin 4 induced 1	NM_172374	AAGGCCAGTTATCTCTCCAAAACACGACCCACACGAGGACCTCGCATTAAAGTATTTTCG	259307											NM_172374	76.2713	NM_172374	GO:0001716(L-amino-acid oxidase activity)|GO:0005764(lysosome)|GO:0016491(oxidoreductase activity)|GO:0055114(oxidation reduction)	Hs.574492	ENST00000319225	Homo sapiens interleukin 4 induced 1 (IL4I1), transcript variant 2, mRNA [NM_172374]	NM_172374
A_23_P167201	SEPSECS	1.71514	0.00846801	1.4389	2.07213	1.6922	P	196.524	114.36	P	179.387	124.669	P	221.395	106.844	P	188.791	111.565	GO:0000049(tRNA binding)|GO:0001514(selenocysteine incorporation)|GO:0004601(peroxidase activity)|GO:0005634(nucleus)|GO:0005737(cytoplasm)|GO:0006412(translation)|GO:0016785(transferase activity, transferring selenium-containing groups)|GO:0030170(pyridoxal phosphate binding)|GO:0055114(oxidation-reduction process)	Hs.253305	ENST00000514585	Homo sapiens Sep (O-phosphoserine) tRNA:Sec (selenocysteine) tRNA synthase (SEPSECS), mRNA [NM_016955]	NM_016955	hs|4p15.2	THC2472272	GO:0000049(tRNA binding)|GO:0001514(selenocysteine incorporation)|GO:0005515(protein binding)|GO:0005634(nucleus)|GO:0005737(cytoplasm)|GO:0006412(translation)|GO:0008430(selenium binding)|GO:0016740(transferase activity)|GO:0016786(selenotransferase activity)	Sep (O-phosphoserine) tRNA:Sec (selenocysteine) tRNA synthase	NM_016955	ATACACCTCACAATCCCATATCTTTAGCTATGACACTTAAAACACTAGATGAACACCGTG	51091	GO:5737(cytoplasm); GO:5634(nucleus)	GO:5515(protein binding); GO:8430(selenium binding); GO:49(tRNA binding); GO:16740(transferase activity)		GO:1514(selenocysteine incorporation); GO:6412(translation)			Sep (O-phosphoserine) tRNA:Sec (selenocysteine) tRNA synthase isoform 1			17194211; 17142313; 16230358; 12477932; 11826415; 11230739; 10931155; 10801173	NM_016955	66.2533	NM_016955	GO:0000049(tRNA binding)|GO:0001514(selenocysteine incorporation)|GO:0005515(protein binding)|GO:0005634(nucleus)|GO:0005737(cytoplasm)|GO:0006412(translation)|GO:0008430(selenium binding)|GO:0016740(transferase activity)|GO:0016786(selenotransferase activity)	Hs.253305	ENST00000358971	Homo sapiens Sep (O-phosphoserine) tRNA:Sec (selenocysteine) tRNA synthase (SEPSECS), transcript variant 2, mRNA [NM_016955]	NM_016955	THC2238371
A_33_P3328284		1.70328	0.00858039	1.98522	1.57465	1.58077	P	308.963	183.234	P	290.913	146.539	P	343.077	217.876	P	292.898	185.288						hs|12q23.3					TTACAAGAATTTGAGAATGATGAAGACATCAGGCCCTCCTTCAGGACTCCACCACCTTTC													304.648
A_23_P19816	RNF32	1.70015	0.00967005	1.6625	1.5634	1.89074	P	84.163	49.5949	P	79.7529	47.9717	P	85.3713	54.6062	P	87.3648	46.2067	GO:0005515(protein binding)|GO:0005737(cytoplasm)|GO:0005768(endosome)|GO:0008270(zinc ion binding)|GO:0016235(aggresome)|GO:0046872(metal ion binding)	Hs.446194	ENST00000405335	Homo sapiens ring finger protein 32 (RNF32), transcript variant 3, mRNA [NM_030936]	NM_030936	hs|7q36.3	THC2642133	GO:0005515(protein binding)|GO:0005737(cytoplasm)|GO:0005768(endosome)|GO:0008270(zinc ion binding)|GO:0016235(aggresome)|GO:0046872(metal ion binding)	ring finger protein 32	NM_030936	AGTCAAGGAAAGTTAGGTAATTCTGAGGAAAAAAGTTTACCATCATTTTGGATGAACTGC	140545	GO:16235(aggresome); GO:5768(endosome)	GO:46872(metal ion binding); GO:5515(protein binding); GO:8270(zinc ion binding)	The protein encoded by this gene contains two RING ring finger motifs. RING finger motifs are present in a variety of functionally distinct proteins and are known to be involved in protein-DNA or protein-protein interactions. This gene was found to be expressed during spermatogenesis, most likely in spermatocytes and/or in spermatids. Several alternatively spliced transcript variants exist, but t…	GO:0016567(protein ubiquitination)			ring finger protein 32			16381901; 15489336; 15489334; 12853948; 12477932; 11890671; 11256614; 11230166; 11076863; 9847074	NM_030936	8.34803	NM_030936	GO:0005515(protein binding)|GO:0005737(cytoplasm)|GO:0005768(endosome)|GO:0008270(zinc ion binding)|GO:0016235(aggresome)|GO:0046872(metal ion binding)	Hs.490715	ENST00000405335	Homo sapiens ring finger protein 32 (RNF32), mRNA [NM_030936]	NM_030936	THC2349004
A_24_P377775	RGS3	1.68236	0.0141414	1.73295	1.61689	1.69939	P	46.5805	27.6706	P	47.7601	27.56	P	44.1504	27.3058	P	47.8311	28.146	GO:0000188(inactivation of MAPK activity)|GO:0004871(signal transducer activity)|GO:0005096(GTPase activator activity)|GO:0005634(nucleus)|GO:0005737(cytoplasm)|GO:0005829(cytosol)|GO:0005886(plasma membrane)|GO:0008277(regulation of G-protein coupled receptor protein signaling pathway)|GO:0009968(negative regulation of signal transduction)|GO:0043547(positive regulation of GTPase activity)	Hs.494875	ENST00000460000	Homo sapiens regulator of G-protein signaling 3 (RGS3), transcript variant 3, mRNA [NM_017790]	NM_017790	hs|9q32	THC2588562	GO:0000188(inactivation of MAPK activity)|GO:0004871(signal transducer activity)|GO:0005096(GTPase activator activity)|GO:0005515(protein binding)|GO:0005634(nucleus)|GO:0005737(cytoplasm)|GO:0005829(cytosol)|GO:0005886(plasma membrane)|GO:0008277(regulation of G-protein coupled receptor protein signaling pathway)|GO:0009968(negative regulation of signal transduction)|GO:0019898(extrinsic to memb…	regulator of G-protein signaling 3	NM_017790	GTTCTTCAGAAGACCTGAAATTCTGCGTGCTCTATCTAGCAGAGAAGGCAGAGTGCTTAT	5998	GO:5829(cytosol); GO:16020(membrane); GO:5634(nucleus)	GO:5096(GTPase activator activity); GO:5515(protein binding); GO:4871(signal transducer activity)	This gene encodes a member of the regulator of G-protein signaling (RGS) family. This protein is a GTP-ase activating protein which inhibits G-protein mediated signal transduction. The protein is largely cytosolic, but G-protein activation leads to translocation of this protein to the plasma membrane. A nuclear form of this protein has also been described, but its sequence has not been identified…	GO:188(inactivation of MAPK activity); GO:9968(negative regulation of signal transduction); GO:8277(regulation of G-protein coupled receptor protein signaling pathway)			regulator of G-protein signalling 3 isoform 3		KEGG pathway: Axon guidance 04360	16855219; 15489334; 15383626; 15164053; 14702039; 12477932; 12210723; 12036301; 11985497; 11330340; 11301003; 11294858; 11034339; 10749886; 9858594; 9373149; 9344672; 8602223; 8125298	NM_017790	4.81771	NM_017790	GO:0000188(inactivation of MAPK activity)|GO:0004871(signal transducer activity)|GO:0005096(GTPase activator activity)|GO:0005515(protein binding)|GO:0005634(nucleus)|GO:0005737(cytoplasm)|GO:0005829(cytosol)|GO:0005886(plasma membrane)|GO:0008277(regulation of G-protein coupled receptor protein signaling pathway)|GO:0009968(negative regulation of signal transduction)|GO:0019898(extrinsic to memb…	Hs.494875	ENST00000413285	Homo sapiens regulator of G-protein signaling 3 (RGS3), transcript variant 3, mRNA [NM_017790]	NM_017790	THC2250274
A_33_P3328772	PLEKHA5	1.67324	0.0138739	2.105	1.47047	1.51344	P	50.6035	30.7293	P	49.2794	23.4106	P	53.3621	36.2892	P	49.1688	32.4882	GO:0005515(protein binding)|GO:0005545(1-phosphatidylinositol binding)|GO:0005575(cellular_component)|GO:0008150(biological_process)	Hs.188614	ENST00000540972	Homo sapiens pleckstrin homology domain containing, family A member 5 (PLEKHA5), transcript variant 4, mRNA [NM_001190860]	NM_001190860	hs|12p12.3	THC2478853	GO:0005515(protein binding)|GO:0005545(phosphatidylinositol binding)|GO:0005575(cellular_component)|GO:0008150(biological_process)	pleckstrin homology domain containing, family A member 5	NR_026568	CACTGAACTGTACACTTAACCATAGGTGGGTTTAATGAAATGTGAATTACACTGCAATAA	54477											NM_001190860	34.8864	NR_026568	GO:0005515(protein binding)|GO:0005545(phosphatidylinositol binding)|GO:0005575(cellular_component)|GO:0008150(biological_process)	Hs.188614		Homo sapiens pleckstrin homology domain containing, family A member 5 (PLEKHA5), transcript variant 3, transcribed RNA [NR_026568]	NR_026568
A_23_P321913	DEF6	1.66797	0.00967156	1.52575	1.91909	1.58484	P	164.096	98.4567	P	159.935	104.824	P	174.366	90.8586	P	157.988	99.6872	GO:0005634(nucleus)|GO:0005730(nucleolus)|GO:0005737(cytoplasm)|GO:0005886(plasma membrane)	Hs.15476	ENST00000542066	Homo sapiens differentially expressed in FDCP 6 homolog (mouse) (DEF6), mRNA [NM_022047]	NM_022047	hs|6p21.31	THC2463894	GO:0005515(protein binding)|GO:0005634(nucleus)|GO:0005737(cytoplasm)|GO:0005886(plasma membrane)	differentially expressed in FDCP 6 homolog (mouse)	NM_022047	CAGGCCAGCACCAACGTGAAACACTGGAATGTCCAGATGAACCGGCTGATGCATCCAATT	50619		GO:0005509(calcium ion binding)					differentially expressed in FDCP 6 homolog			17121847; 16189514; 15023524; 14702039; 12923183; 12651066; 12648457; 12477932	NM_022047	8.5244	NM_022047	GO:0005515(protein binding)|GO:0005634(nucleus)|GO:0005737(cytoplasm)|GO:0005886(plasma membrane)	Hs.15476	ENST00000316637	Homo sapiens differentially expressed in FDCP 6 homolog (mouse) (DEF6), mRNA [NM_022047]	NM_022047	NP1146182
A_24_P298587		1.65986	0.0125283	1.60189	1.61156	1.77149	P	65.2773	39.3026	P	55.4254	34.6001	P	72.2723	44.8461	P	68.1341	38.4616		Hs.122231	ENST00000531225	Putative transmembrane protein C8orfK29 [Source:UniProtKB/Swiss-Prot;Acc:Q2WGJ8] [ENST00000531225]		hs|8q24.3	NP1160067	GO:0016020(membrane)|GO:0016021(integral to membrane)		NR_015428	GAATACTTGGGCCGTTACATCGCCCGGAAACTCAACATCAACTACTTCGACTACCTGGCC												ENST00000531225	56.9805	NR_015428	GO:0016020(membrane)|GO:0016021(integral to membrane)	Hs.122231	ENST00000398633	Homo sapiens hypothetical LOC340393 (C8ORFK29), non-coding RNA [NR_015428]	NR_015428	THC2341340
A_33_P3846177	B4GALNT1	1.64495	0.0100304	1.64137	1.72475	1.57226	P	977.355	593.311	P	958.488	583.956	P	1054.02	611.115	P	919.555	584.861	GO:0000139(Golgi membrane)|GO:0001574(ganglioside biosynthetic process)|GO:0003947((N-acetylneuraminyl)-galactosylglucosylceramide N-acetylgalactosaminyltransferase activity)|GO:0005624(membrane fraction)|GO:0005794(Golgi apparatus)|GO:0005886(plasma membrane)|GO:0005975(carbohydrate metabolic process)|GO:0006687(glycosphingolipid metabolic process)|GO:0007283(spermatogenesis)|GO:0016021(integral…	Hs.159481	ENST00000552468	Homo sapiens beta-1,4-N-acetyl-galactosaminyl transferase 1 (B4GALNT1), mRNA [NM_001478]	NM_001478	hs|12q13.3	THC2483661	GO:0001574(ganglioside biosynthetic process)|GO:0003947((N-acetylneuraminyl)-galactosylglucosylceramide N-acetylgalactosaminyltransferase activity)|GO:0005624(membrane fraction)|GO:0005794(Golgi apparatus)|GO:0005886(plasma membrane)|GO:0005975(carbohydrate metabolic process)|GO:0006687(glycosphingolipid metabolic process)|GO:0007283(spermatogenesis)|GO:0016021(integral to membrane)|GO:0016758(tr…	beta-1,4-N-acetyl-galactosaminyl transferase 1	NM_001478	TCTTAGTTGTGTCTCTGCAATGCTGTGGGCACAAAGGAAGGGGCACCAGAGTCCCTGTGC	2583											NM_001478	762.874	NM_001478	GO:0001574(ganglioside biosynthetic process)|GO:0003947((N-acetylneuraminyl)-galactosylglucosylceramide N-acetylgalactosaminyltransferase activity)|GO:0005624(membrane fraction)|GO:0005794(Golgi apparatus)|GO:0005886(plasma membrane)|GO:0005975(carbohydrate metabolic process)|GO:0006687(glycosphingolipid metabolic process)|GO:0007283(spermatogenesis)|GO:0016021(integral to membrane)|GO:0016758(tr…	Hs.591019	ENST00000341156	Homo sapiens beta-1,4-N-acetyl-galactosaminyl transferase 1 (B4GALNT1), mRNA [NM_001478]	NM_001478
A_23_P34676	CD247	1.63931	0.0282691	1.58235	1.45109	1.9186	P	34.1451	20.7569	P	27.6757	17.4902	P	34.6272	23.8629	P	40.1325	20.9176	GO:0004872(receptor activity)|GO:0004888(transmembrane receptor activity)|GO:0005515(protein binding)|GO:0005737(cytoplasm)|GO:0005886(plasma membrane)|GO:0007166(cell surface receptor linked signaling pathway)|GO:0016021(integral to membrane)|GO:0016032(viral reproduction)|GO:0031295(T cell costimulation)|GO:0042101(T cell receptor complex)|GO:0042105(alpha-beta T cell receptor complex)|GO:00428…	Hs.156445	ENST00000483825	Homo sapiens CD247 molecule (CD247), transcript variant 1, mRNA [NM_198053]	NM_198053	hs|1q24.2	THC2602099	GO:0004888(transmembrane receptor activity)|GO:0005737(cytoplasm)|GO:0005886(plasma membrane)|GO:0007166(cell surface receptor linked signal transduction)|GO:0016021(integral to membrane)|GO:0042101(T cell receptor complex)|GO:0042803(protein homodimerization activity)|GO:0044419(interspecies interaction between organisms)	CD247 molecule	NM_198053	CAAAGTGGCATAAAAAACATGTGGTTACACAGTGTGAATAAAGTGCTGCGGAGCAAGAGG	919	GO:42101(T cell receptor complex); GO:5737(cytoplasm); GO:16021(integral to membrane); GO:16020(membrane); GO:5886(plasma membrane)	GO:42803(protein homodimerization activity); GO:5057(receptor signaling protein activity); GO:4888(transmembrane receptor activity)	T-cell receptor zeta, together with T-cell receptor alpha/beta and gamma/delta heterodimers and CD3-gamma, -delta, and -epsilon, forms the T-cell receptor-CD3 complex. The zeta chain plays an important role in coupling antigen recognition to several intracellular signal-transduction pathways. Low expression of the antigen results in impaired immune response. Two alternatively spliced transcript v…	GO:7166(cell surface receptor linked signal transduction)			T-cell receptor zeta chain isoform 1 precursor	Immunodeficiency due to defect in CD3-zeta	KEGG pathway: Natural killer cell mediated cytotoxicity 04650; KEGG pathway: T cell receptor signaling pathway 04660	17134755; 17134238; 17055436; 17054067; 16710414; 16672702; 16616055; 16393980; 16337488; 16094384; 15922712; 15879101; 15749888; 15743765; 15659558; 15641485; 15592455; 15489334; 15323357; 15274412; 15144186; 14967045; 14757743; 14715568; 14672952; 14550268; 14526327; 14523017; 12928398; 12902492; 12847689; 12755691; 12731048; 12587826; 12522270; 12477932; 12421992; 12420108; 12356870; 12202152;…	NM_198053	4.67546	NM_198053	GO:0004888(transmembrane receptor activity)|GO:0005737(cytoplasm)|GO:0005886(plasma membrane)|GO:0007166(cell surface receptor linked signal transduction)|GO:0016021(integral to membrane)|GO:0042101(T cell receptor complex)|GO:0042803(protein homodimerization activity)|GO:0044419(interspecies interaction between organisms)	Hs.156445	ENST00000392122	Homo sapiens CD247 molecule (CD247), transcript variant 1, mRNA [NM_198053]	NM_198053	NP850585
A_32_P212471	RIIAD1	1.63506	0.0120979	1.48062	1.63169	1.80934	P	99.2965	60.771	P	93.0731	62.8607	P	103.913	63.6845	P	100.903	55.7678	GO:0007165(signal transduction)|GO:0008603(cAMP-dependent protein kinase regulator activity)	Hs.297967	ENST00000442233	Homo sapiens regulatory subunit of type II PKA R-subunit (RIIa) domain containing 1 (RIIAD1), mRNA [NM_001144956]	NM_001144956	hs|1q21.3	THC2480827	GO:0007165(signal transduction)|GO:0008603(cAMP-dependent protein kinase regulator activity)	regulatory subunit of type II PKA R-subunit (RIIa) domain containing 1	NM_001144956	AGTGTGGGTTTCCAAGCTGCCTTGGGCTCTGTCTACTGTCGCAAAAGCTTTTAAAGATAT	284485		GO:8603(cAMP-dependent protein kinase regulator activity)		GO:7165(signal transduction)	FLI_CDNA; oligo capping; fis (full insert sequence)					14702039; 12477932	NM_001144956	53.7367	NM_001144956	GO:0007165(signal transduction)|GO:0008603(cAMP-dependent protein kinase regulator activity)	Hs.297967	ENST00000479191	Homo sapiens chromosome 1 open reading frame 230 (C1orf230), mRNA [NM_001144956]	NM_001144956	THC2241501
A_33_P3218960	CACNA1H	1.63346	0.0275937	1.63478	1.517	1.75744	P	29.6319	18.0791	P	27.8752	17.0514	P	27.3292	18.0153	P	33.6912	19.1706	GO:0005244(voltage-gated ion channel activity)|GO:0005886(plasma membrane)|GO:0005891(voltage-gated calcium channel complex)|GO:0006810(transport)|GO:0006811(ion transport)|GO:0006936(muscle contraction)|GO:0007411(axon guidance)|GO:0007517(muscle organ development)|GO:0007520(myoblast fusion)|GO:0008016(regulation of heart contraction)|GO:0008332(low voltage-gated calcium channel activity)|GO:00…	Hs.459642	ENST00000348261	Homo sapiens calcium channel, voltage-dependent, T type, alpha 1H subunit (CACNA1H), transcript variant 1, mRNA [NM_021098]	NM_021098	hs|16p13.3	THC2481437	GO:0005244(voltage-gated ion channel activity)|GO:0005509(calcium ion binding)|GO:0005634(nucleus)|GO:0005737(cytoplasm)|GO:0005886(plasma membrane)|GO:0005891(voltage-gated calcium channel complex)|GO:0006811(ion transport)|GO:0006816(calcium ion transport)|GO:0006936(muscle contraction)|GO:0007517(muscle organ development)|GO:0007520(myoblast fusion)|GO:0008016(regulation of heart contraction)|…	calcium channel, voltage-dependent, T type, alpha 1H subunit	NM_021098	AGCTTCTCAAGGGAGAGGGAGGGGGCGGAGCGGAATAAATAGTAACTTATTTAAGAAATG	8912											NM_021098	40.462	NM_021098	GO:0005244(voltage-gated ion channel activity)|GO:0005509(calcium ion binding)|GO:0005634(nucleus)|GO:0005737(cytoplasm)|GO:0005886(plasma membrane)|GO:0005891(voltage-gated calcium channel complex)|GO:0006811(ion transport)|GO:0006816(calcium ion transport)|GO:0006936(muscle contraction)|GO:0007517(muscle organ development)|GO:0007520(myoblast fusion)|GO:0008016(regulation of heart contraction)|…	Hs.459642	ENST00000348261	Homo sapiens calcium channel, voltage-dependent, T type, alpha 1H subunit (CACNA1H), transcript variant 1, mRNA [NM_021098]	NM_021098
A_23_P56659	DQX1	1.63282	0.0189165	1.36455	1.84092	1.73296	P	38.0635	23.1361	P	31.6757	23.2133	P	41.9545	22.7899	P	40.5601	23.4052	GO:0000166(nucleotide binding)|GO:0003676(nucleic acid binding)|GO:0004386(helicase activity)|GO:0005524(ATP binding)|GO:0005634(nucleus)|GO:0016787(hydrolase activity)	Hs.191705	ENST00000404568	Homo sapiens DEAQ box RNA-dependent ATPase 1 (DQX1), mRNA [NM_133637]	NM_133637	hs|2p13.1	THC2473912	GO:0000166(nucleotide binding)|GO:0003676(nucleic acid binding)|GO:0004386(helicase activity)|GO:0005524(ATP binding)|GO:0005634(nucleus)|GO:0016787(hydrolase activity)	DEAQ box RNA-dependent ATPase 1	NM_133637	TGGGGTAAACCACAGTCTACATAGGGAAGGACTCTTTCCTTAGCCTTCTCTTATTGATTG	165545	GO:5634(nucleus)	GO:5524(ATP binding); GO:4386(helicase activity); GO:16787(hydrolase activity); GO:3676(nucleic acid binding); GO:166(nucleotide binding)					DEAQ box polypeptide 1 (RNA-dependent ATPase)			14702039; 12477932	NM_133637	4.54044	NM_133637	GO:0000166(nucleotide binding)|GO:0003676(nucleic acid binding)|GO:0004386(helicase activity)|GO:0005524(ATP binding)|GO:0005634(nucleus)|GO:0016787(hydrolase activity)	Hs.191705	ENST00000272440	Homo sapiens DEAQ box RNA-dependent ATPase 1 (DQX1), mRNA [NM_133637]	NM_133637	THC2238778
A_23_P162142	TSKU	1.62541	0.0106606	1.62891	1.69794	1.55265	P	3053.28	1876.45	P	2988.76	1834.82	P	3266.33	1923.7	P	2904.74	1870.83	GO:0005576(extracellular region)	Hs.8361	ENST00000439807	Homo sapiens tsukushi small leucine rich proteoglycan homolog (Xenopus laevis) (TSKU), mRNA [NM_015516]	NM_015516	hs|11q13.5	THC2622095	GO:0005515(protein binding)|GO:0005576(extracellular region)	tsukushi small leucine rich proteoglycan homolog (Xenopus laevis)	NM_015516	CCTGGGCTGTTTCCTTAGTCTTCATTTTATAAAAGTTGTTGCCTTTTTAACGGAGTGTCA	25987		GO:5515(protein binding)					tsukushi			16303743; 15489334; 15231748; 14702039; 12975309; 12477932; 11085516	NM_015516	827.404	NM_015516	GO:0005515(protein binding)|GO:0005576(extracellular region)	Hs.8361	ENST00000439807	Homo sapiens tsukushin (TSKU), mRNA [NM_015516]	NM_015516	THC2234370
A_24_P372012	ICA1	1.61548	0.023771	1.65017	1.5121	1.68963	P	34.6819	21.4772	P	34.535	20.9282	P	34.0184	22.4974	P	35.4923	21.0059	GO:0000139(Golgi membrane)|GO:0003674(molecular_function)|GO:0005634(nucleus)|GO:0005730(nucleolus)|GO:0005737(cytoplasm)|GO:0005794(Golgi apparatus)|GO:0005795(Golgi stack)|GO:0005829(cytosol)|GO:0006836(neurotransmitter transport)|GO:0016020(membrane)|GO:0019904(protein domain specific binding)|GO:0030054(cell junction)|GO:0030425(dendrite)|GO:0030658(transport vesicle membrane)|GO:0030667(secr…	Hs.487561	ENST00000490041	Homo sapiens islet cell autoantigen 1, 69kDa (ICA1), transcript variant 2, mRNA [NM_004968]	NM_004968	hs|7p21.3	NP081731	GO:0000139(Golgi membrane)|GO:0003674(molecular_function)|GO:0005515(protein binding)|GO:0005737(cytoplasm)|GO:0005794(Golgi apparatus)|GO:0005829(cytosol)|GO:0006836(neurotransmitter transport)|GO:0016020(membrane)|GO:0019898(extrinsic to membrane)|GO:0030054(cell junction)|GO:0030667(secretory granule membrane)|GO:0030672(synaptic vesicle membrane)|GO:0031410(cytoplasmic vesicle)|GO:0045202(syn…	islet cell autoantigen 1, 69kDa	NM_004968	TCAAAAAGTGGATCTTCTTGGAGCGAGCAGATGCAATCTCTTGTCTCACATGCTAGCAAC	3382	GO:139(Golgi membrane); GO:5737(cytoplasm); GO:5829(cytosol); GO:16020(membrane); GO:30667(secretory granule membrane); GO:30672(synaptic vesicle membrane)	GO:3674(molecular_function); GO:5515(protein binding)	This gene encodes a protein with an arfaptin homology domain that is found both in the cytosol and as membrane-bound form on the Golgi complex and immature secretory granules. This protein is believed to be an autoantigen in insulin-dependent diabetes mellitus and primary Sjogren's syndrome. Alternatively spliced variants which encode different protein isoforms have been described; however, not a…	GO:6836(neurotransmitter transport); GO:46928(regulation of neurotransmitter secretion)			islet cell autoantigen 1		KEGG pathway: Type I diabetes mellitus 04940	17353931; 16381901; 16344560; 15489336; 15303579; 12682071; 12477932; 12409289; 12383988; 11076863; 10433084; 9693970; 9028728; 8975715; 8889548; 8781774; 8777998; 8679127; 8603775; 8326004; 8162706; 7918678; 7840858; 7822811; 7758883; 7497880	NM_004968	4.56072	NM_004968	GO:0000139(Golgi membrane)|GO:0003674(molecular_function)|GO:0005515(protein binding)|GO:0005737(cytoplasm)|GO:0005794(Golgi apparatus)|GO:0005829(cytosol)|GO:0006836(neurotransmitter transport)|GO:0016020(membrane)|GO:0019898(extrinsic to membrane)|GO:0030054(cell junction)|GO:0030667(secretory granule membrane)|GO:0030672(synaptic vesicle membrane)|GO:0031410(cytoplasmic vesicle)|GO:0045202(syn…	Hs.487561	ENST00000317367	Homo sapiens islet cell autoantigen 1, 69kDa (ICA1), transcript variant 2, mRNA [NM_004968]	NM_004968	THC2315663
A_33_P3262416	ATPBD4	1.61338	0.0495277	1.47832	1.69506	1.67592	P	21.4779	13.213	P	16.967	11.4772	P	23.8585	14.0753	P	23.6081	14.0866		Hs.107196	ENST00000440392	Homo sapiens ATP binding domain 4 (ATPBD4), transcript variant 2, mRNA [NM_001141972]	NM_001141972	hs|15q14	THC2601459		ATP binding domain 4	NM_001141972	GCTTTATGCTGTGTATGCTAGTCTTATTGTATATATGTACTGAAAGTACCTTTGACACTG	89978											NM_001141972	19.3551	NM_001141972		Hs.107196	ENST00000440392	Homo sapiens ATP binding domain 4 (ATPBD4), transcript variant 2, mRNA [NM_001141972]	NM_001141972
A_33_P3419945		1.61044	0.0118246	1.60945	1.64613	1.57648	P	148.071	91.9053	P	131.138	81.4803	P	162.255	98.5675	P	150.819	95.6682		Hs.667110		Homo sapiens cDNA FLJ27214 fis, clone SYN03752. [AK130724]		hs|15q24.2	THC2490626				GATGTTGCTCTTGTTGGTGGATGAGGAGCTTCTTGTTTTTGTGTGTGTGTGTTTTGTTTG												AK130724	362.978	AK130724		Hs.667110		Homo sapiens cDNA FLJ27214 fis, clone SYN03752. [AK130724]
A_33_P3419003		1.59686	0.0151914	1.14335	2.24668	1.58519	P	93985.6	60144.2	P	89523	78298.6	P	103697	46155.8	P	88736.4	55978.2						hs|4q28.1				XM_002342467	AGAGTGGTTGGATGGCAAGCATGTGGTCGTTAGCAAGGTGAAAGATTGCATGAATATTGT													61008.8	XM_002342467				PREDICTED: Homo sapiens similar to TRIMCyp (LOC100289258), mRNA [XM_002342467]	XM_002342467
A_33_P3398719		1.59429	0.0120986	1.8675	1.43148	1.51584	P	253.615	161.5	P	229.131	122.693	P	283.826	198.274	P	247.888	163.532			ENST00000390293	immunoglobulin lambda variable 5-48 (non-functional) [Source:HGNC Symbol;Acc:5925] [ENST00000390293]		hs|22q11.22	NP186136				TACCAGCAGAAGCCAGAGAGCCCTCCCCGGTATCTCCTGAGCTACTACTCAGACTCAAGT												ENST00000390293	313.498				ENST00000390293	V4-3 protein Fragment [Source:UniProtKB/TrEMBL;Acc:A2MYC9] [ENST00000390293]		NP186136
A_33_P3297525		1.59116	0.0307882	1.48342	1.78243	1.52356	P	32.058	20.139	P	30.3526	20.4612	P	34.0564	19.1067	P	31.765	20.8492		Hs.724217	ENST00000433980	PREDICTED: Homo sapiens ankyrin repeat domain-containing protein 18B-like (LOC100287922), partial miscRNA [XR_132563]	XR_132563	hs|1q21.1	THC2492485			XM_001713970	CAAGGAAGCTCTTACCAAAGTCATGGAGAGCAGGCAACATGTGGCAGAAGGGAAGACAGA												ENST00000433980	81.3187	XM_001713970		Hs.679081		PREDICTED: Homo sapiens ankyrin repeat domain 18A (ANKRD18A), mRNA [XM_001713970]	XM_001713970
A_33_P3398156	CYS1	1.59101	0.0390517	1.65888	1.40384	1.72935	P	22.7738	14.3305	P	21.9698	13.2438	P	21.9642	15.6458	P	24.3873	14.102	GO:0005737(cytoplasm)|GO:0005856(cytoskeleton)|GO:0005929(cilium)|GO:0035085(cilium axoneme)	Hs.27092	ENST00000381813	Homo sapiens cystin 1 (CYS1), mRNA [NM_001037160]	NM_001037160	hs|2p25.1	THC2603914	GO:0005929(cilium)|GO:0005932(microtubule basal body)|GO:0035085(cilium axoneme)	cystin 1	NM_001037160	TTCCTGAATTCAGGAAGTGTCTTCTGAATAGCAGCTAGCCAAATAAAGCGGTGTGTGTGT	192668											NM_001037160	84.9214	NM_001037160	GO:0005929(cilium)|GO:0005932(microtubule basal body)|GO:0035085(cilium axoneme)	Hs.27092	ENST00000381813	Homo sapiens cystin 1 (CYS1), mRNA [NM_001037160]	NM_001037160
A_23_P69810	AGPAT9	1.5879	0.0120813	1.6168	1.57001	1.57729	P	6327.11	3987.74	P	5953.51	3682.28	P	7247.9	4616.46	P	5779.93	3664.47	GO:0004366(glycerol-3-phosphate O-acyltransferase activity)|GO:0005783(endoplasmic reticulum)|GO:0005789(endoplasmic reticulum membrane)|GO:0008152(metabolic process)|GO:0008654(phospholipid biosynthetic process)|GO:0016020(membrane)|GO:0016021(integral to membrane)|GO:0016746(transferase activity, transferring acyl groups)|GO:0019432(triglyceride biosynthetic process)|GO:0032006(regulation of TO…	Hs.99196	ENST00000395226	Homo sapiens 1-acylglycerol-3-phosphate O-acyltransferase 9 (AGPAT9), mRNA [NM_032717]	NM_032717	hs|4q21.23	THC2464807	GO:0004366(glycerol-3-phosphate O-acyltransferase activity)|GO:0005783(endoplasmic reticulum)|GO:0005789(endoplasmic reticulum membrane)|GO:0008152(metabolic process)|GO:0008415(acyltransferase activity)|GO:0008654(phospholipid biosynthetic process)|GO:0016020(membrane)|GO:0016021(integral to membrane)|GO:0016740(transferase activity)|GO:0019432(triglyceride biosynthetic process)|GO:0032006(regul…	1-acylglycerol-3-phosphate O-acyltransferase 9	NM_032717	GTAACAAAGAGCTTAGTTTTCCTTGTTTGAATGCTGTAGATCTGTACCTAGTACCCCTCC	84803		GO:8415(acyltransferase activity)		GO:8152(metabolic process)			lysophosphatidic acid acyltransferase theta			17170135; 17002884; 15221005; 14702039; 12975309; 12477932; 9373149; 8125298	NM_032717	78.0653	NM_032717	GO:0004366(glycerol-3-phosphate O-acyltransferase activity)|GO:0005783(endoplasmic reticulum)|GO:0005789(endoplasmic reticulum membrane)|GO:0008152(metabolic process)|GO:0008415(acyltransferase activity)|GO:0008654(phospholipid biosynthetic process)|GO:0016020(membrane)|GO:0016021(integral to membrane)|GO:0016740(transferase activity)|GO:0019432(triglyceride biosynthetic process)|GO:0032006(regul…	Hs.99196	ENST00000395226	Homo sapiens 1-acylglycerol-3-phosphate O-acyltransferase 9 (AGPAT9), mRNA [NM_032717]	NM_032717	THC2237613
A_33_P3368144		1.58548	0.0411098	2.24183	1.30246	1.36493	P	21.8266	13.904	P	24.3279	10.8518	P	20.2292	15.5315	P	20.9227	15.3287										XM_942149	AGGGAAGGGAGGGAGGGATCTGAGTTTTCTTGTCACAATGGGGTTTCAGTCCGAGCATGA													5.11152	XM_942149				PREDICTED: Homo sapiens similar to MHC class I antigen (LOC652614), mRNA [XM_942149]	XM_942149
A_24_P941643	PLCB1	1.58263	0.032019	1.43208	1.36614	2.02616	P	30.6967	19.426	P	28.1685	19.6696	P	29.6098	21.6741	P	34.3118	16.9344	GO:0000086(G2/M transition of mitotic cell cycle)|GO:0000790(nuclear chromatin)|GO:0004435(phosphatidylinositol phospholipase C activity)|GO:0004629(phospholipase C activity)|GO:0004871(signal transducer activity)|GO:0005096(GTPase activator activity)|GO:0005509(calcium ion binding)|GO:0005516(calmodulin binding)|GO:0005521(lamin binding)|GO:0005546(phosphatidylinositol-4,5-bisphosphate binding)|…	Hs.431173	ENST00000378641	Homo sapiens phospholipase C, beta 1 (phosphoinositide-specific) (PLCB1), transcript variant 2, mRNA [NM_182734]	NM_182734	hs|20p12.3	THC2643795	GO:0004435(phosphoinositide phospholipase C activity)|GO:0004871(signal transducer activity)|GO:0005509(calcium ion binding)|GO:0005624(membrane fraction)|GO:0005634(nucleus)|GO:0005737(cytoplasm)|GO:0005829(cytosol)|GO:0006800(oxygen and reactive oxygen species metabolic process)|GO:0007242(intracellular signaling cascade)|GO:0007612(learning)|GO:0007613(memory)|GO:0016042(lipid catabolic proces…	phospholipase C, beta 1 (phosphoinositide-specific)	NM_182734	ATGATGTGCAGTTTTGTGCCTTTATGTATTTGCCTTGTTCTTTGTCGAATGTGTGAAATT	23236	GO:5737(cytoplasm); GO:5634(nucleus)	GO:5509(calcium ion binding); GO:16787(hydrolase activity); GO:4435(phosphoinositide phospholipase C activity); GO:4871(signal transducer activity)	The protein encoded by this gene catalyzes the formation of inositol 1,4,5-trisphosphate and diacylglycerol from phosphatidylinositol 4,5-bisphosphate. This reaction uses calcium as a cofactor and plays an important role in the intracellular transduction of many extracellular signals. This gene is activated by two G-protein alpha subunits, alpha-q and alpha-11. Two transcript variants encoding di…	GO:7242(intracellular signaling cascade); GO:16042(lipid catabolic process); GO:74(regulation of progression through cell cycle)			phosphoinositide-specific phospholipase C beta 1 isoform b		KEGG pathway: Calcium signaling pathway 04020; KEGG pathway: Gap junction 04540; KEGG pathway: GnRH signaling pathway 04912; KEGG pathway: Inositol phosphate metabolism 00562; KEGG pathway: Long-term depression 04730; KEGG pathway: Long-term potentiation 04720; KEGG pathway: Melanogenesis 04916; KEGG pathway: Phosphatidylinositol signaling system 04070; KEGG pathway: Wnt signaling pathway 04310; …	17363325; 17041247; 16916647; 16860758; 16136505; 15782111; 15623527; 15489334; 15085153; 14702039; 12821674; 12482669; 12477932; 12213492; 12193606; 12168954; 11941371; 11880496; 11780052; 11753430; 11481231; 11287604; 11278470; 11148035; 11118617; 10980202; 10843712; 10760467; 10501179; 9730685; 9651375; 9628581; 9278385; 8878798; 7589147	NM_182734	389.086	NM_182734	GO:0004435(phosphoinositide phospholipase C activity)|GO:0004871(signal transducer activity)|GO:0005509(calcium ion binding)|GO:0005624(membrane fraction)|GO:0005634(nucleus)|GO:0005737(cytoplasm)|GO:0005829(cytosol)|GO:0006800(oxygen and reactive oxygen species metabolic process)|GO:0007242(intracellular signaling cascade)|GO:0007612(learning)|GO:0007613(memory)|GO:0016042(lipid catabolic proces…	Hs.431173	ENST00000378641	Homo sapiens phospholipase C, beta 1 (phosphoinositide-specific) (PLCB1), transcript variant 2, mRNA [NM_182734]	NM_182734	THC2277804
A_23_P129903	TRIM16L	1.58137	0.0124756	1.35732	1.86626	1.56115	P	1196.14	753.893	P	1115.16	821.589	P	1376.57	737.609	P	1096.68	702.48	GO:0005737(cytoplasm)	Hs.164324	ENST00000395902	Homo sapiens tripartite motif containing 16-like (TRIM16L), mRNA [NM_001037330]	NM_001037330	hs|17p11.2	THC2466189	GO:0005737(cytoplasm)	tripartite motif containing 16-like	NM_001037330	ACATTCTCCAGCTGCTCTCTTTTGCTCCATATGGTGCTGTTCTCTATGTGTTTGCAGTAA	147166	GO:5737(cytoplasm); GO:5622(intracellular)	GO:46872(metal ion binding); GO:3700(transcription factor activity); GO:8270(zinc ion binding)	This gene was identified as an estrogen and anti-estrogen regulated gene in epithelial cells stably expressing estrogen receptor. The protein encoded by this gene contains two B box domains and a coiled-coiled region that are characteristic of the B box zinc finger protein family. The proteins of this family have been reported to be involved in a variety of biological processes including cell gro…				tripartite motif-containing 16			16636064; 16575408; 15489334; 15302935; 14702039; 12477932; 11919186; 11331580; 9817599	NM_001037330	4742.97	NM_001037330	GO:0005737(cytoplasm)	Hs.164324	ENST00000402781	Homo sapiens tripartite motif-containing 16-like (TRIM16L), mRNA [NM_001037330]	NM_001037330	THC2275675
A_23_P26511	GDPD3	1.57703	0.0161914	1.35852	1.75034	1.64943	P	71.4096	45.4198	P	70.4939	51.8904	P	79.3399	45.3284	P	64.3951	39.0408	GO:0006071(glycerol metabolic process)|GO:0006629(lipid metabolic process)|GO:0008889(glycerophosphodiester phosphodiesterase activity)|GO:0016020(membrane)|GO:0016021(integral to membrane)|GO:0016787(hydrolase activity)|GO:0046872(metal ion binding)	Hs.289015	ENST00000360688	Homo sapiens glycerophosphodiester phosphodiesterase domain containing 3 (GDPD3), mRNA [NM_024307]	NM_024307	hs|16p11.2	THC2485353	GO:0006071(glycerol metabolic process)|GO:0006629(lipid metabolic process)|GO:0008889(glycerophosphodiester phosphodiesterase activity)|GO:0016020(membrane)|GO:0016021(integral to membrane)|GO:0016787(hydrolase activity)	glycerophosphodiester phosphodiesterase domain containing 3	NM_024307	CGTAGAGATCAAAGGGAAGAACGAAGAGCTCATCCGTGAGATAGCAGGCTTGGTGAGACG	79153	GO:16021(integral to membrane); GO:16020(membrane)	GO:8889(glycerophosphodiester phosphodiesterase activity); GO:16787(hydrolase activity)		GO:6071(glycerol metabolic process)			glycerophosphodiester phosphodiesterase domain containing 3			15489334; 14702039; 12477932; 9373149	NM_024307	28.924	NM_024307	GO:0006071(glycerol metabolic process)|GO:0006629(lipid metabolic process)|GO:0008889(glycerophosphodiester phosphodiesterase activity)|GO:0016020(membrane)|GO:0016021(integral to membrane)|GO:0016787(hydrolase activity)	Hs.289015	ENST00000360688	Homo sapiens glycerophosphodiester phosphodiesterase domain containing 3 (GDPD3), mRNA [NM_024307]	NM_024307	THC2264307
A_23_P5441	ABCB6	1.57527	0.0126897	1.47552	1.7912	1.47901	P	1970.98	1251.36	P	1921.83	1302.47	P	2095.16	1169.7	P	1895.95	1281.9	GO:0000166(nucleotide binding)|GO:0005524(ATP binding)|GO:0005739(mitochondrion)|GO:0005740(mitochondrial envelope)|GO:0005741(mitochondrial outer membrane)|GO:0005774(vacuolar membrane)|GO:0005794(Golgi apparatus)|GO:0005886(plasma membrane)|GO:0006779(porphyrin biosynthetic process)|GO:0006810(transport)|GO:0006879(cellular iron ion homeostasis)|GO:0015439(heme-transporting ATPase activity)|GO:…	Hs.107911	ENST00000443805	Homo sapiens ATP-binding cassette, sub-family B (MDR/TAP), member 6 (ABCB6), nuclear gene encoding mitochondrial protein, mRNA [NM_005689]	NM_005689	hs|2q35	THC2610801	GO:0000166(nucleotide binding)|GO:0005524(ATP binding)|GO:0005739(mitochondrion)|GO:0005740(mitochondrial envelope)|GO:0005741(mitochondrial outer membrane)|GO:0006879(cellular iron ion homeostasis)|GO:0016020(membrane)|GO:0016021(integral to membrane)|GO:0016887(ATPase activity)|GO:0042626(ATPase activity, coupled to transmembrane movement of substances)|GO:0043190(ATP-binding cassette (ABC) tra…	ATP-binding cassette, sub-family B (MDR/TAP), member 6	NM_005689	CTATGGTAAGGGAAAGGGACCTTTCCGAAAAACATCTTTTGGGGAAATAAAAATGTGGAC	10058	GO:43190(ATP-binding cassette (ABC) transporter complex); GO:16021(integral to membrane); GO:16020(membrane); GO:5740(mitochondrial envelope); GO:5739(mitochondrion); GO:19867(outer membrane)	GO:5524(ATP binding); GO:16887(ATPase activity); GO:42626(ATPase activity, coupled to transmembrane movement of substances); GO:166(nucleotide binding)	The membrane-associated protein encoded by this gene is a member of the superfamily of ATP-binding cassette (ABC) transporters. ABC proteins transport various molecules across extra- and intra-cellular membranes. ABC genes are divided into seven distinct subfamilies (ABC1, MDR/TAP, MRP, ALD, OABP, GCN20, White). This protein is a member of the MDR/TAP subfamily. Members of the MDR/TAP subfamily a…	GO:6879(iron ion homeostasis); GO:6810(transport)			ATP-binding cassette, sub-family B, member 6		KEGG pathway: ABC transporters - General 02010	17006453; 16791740; 15489334; 14702039; 12477932; 11977179; 11955620; 10837493; 9288777; 9110174; 8894702; 8619474	NM_005689	2901.12	NM_005689	GO:0000166(nucleotide binding)|GO:0005524(ATP binding)|GO:0005739(mitochondrion)|GO:0005740(mitochondrial envelope)|GO:0005741(mitochondrial outer membrane)|GO:0006879(cellular iron ion homeostasis)|GO:0016020(membrane)|GO:0016021(integral to membrane)|GO:0016887(ATPase activity)|GO:0042626(ATPase activity, coupled to transmembrane movement of substances)|GO:0043190(ATP-binding cassette (ABC) tra…	Hs.107911	ENST00000443805	Homo sapiens ATP-binding cassette, sub-family B (MDR/TAP), member 6 (ABCB6), nuclear gene encoding mitochondrial protein, mRNA [NM_005689]	NM_005689	THC2253986
A_23_P106708	RPS2	1.57077	0.0128354	1.57104	1.57412	1.56716	P	234386	149206	P	210592	134047	P	260231	165318	P	232335	148252	GO:0003723(RNA binding)|GO:0003735(structural constituent of ribosome)|GO:0005515(protein binding)|GO:0005622(intracellular)|GO:0005654(nucleoplasm)|GO:0005730(nucleolus)|GO:0005829(cytosol)|GO:0006412(translation)|GO:0006414(translational elongation)|GO:0006415(translational termination)|GO:0010467(gene expression)|GO:0016032(viral reproduction)|GO:0016070(RNA metabolic process)|GO:0016071(mRNA …	Hs.356366	ENST00000531065	Homo sapiens ribosomal protein S2 (RPS2), mRNA [NM_002952]	NM_002952	hs|16p13.3	THC2498349	GO:0003723(RNA binding)|GO:0003735(structural constituent of ribosome)|GO:0005515(protein binding)|GO:0005622(intracellular)|GO:0005634(nucleus)|GO:0005654(nucleoplasm)|GO:0005730(nucleolus)|GO:0005829(cytosol)|GO:0005840(ribosome)|GO:0006414(translational elongation)|GO:0022627(cytosolic small ribosomal subunit)|GO:0048602(fibroblast growth factor 1 binding)|GO:0048604(fibroblast growth factor 3…	ribosomal protein S2	NM_002952	GTGCAGCGGACTCAGGCTCCAGCTGTGGCTACAACATAGGGTTTTTATACAAGAAAATAA	6187	GO:5843(cytosolic small ribosomal subunit (sensu Eukaryota)); GO:5622(intracellular); GO:15935(small ribosomal subunit)	GO:3723(RNA binding); GO:3735(structural constituent of ribosome)	Ribosomes, the organelles that catalyze protein synthesis, consist of a small 40S subunit and a large 60S subunit. Together these subunits are composed of 4 RNA species and approximately 80 structurally distinct proteins. This gene encodes a ribosomal protein that is a component of the 40S subunit. The protein belongs to the S5P family of ribosomal proteins. It is located in the cytoplasm. This g…	GO:6412(translation)			ribosomal protein S2		KEGG pathway: Ribosome 03010; Reactome Event:Gene Expression 74160; Reactome Event:Influenza Infection 168254; Reactome Event:Translation 72766	17081983; 16964243; 16263090; 16061210; 15883184; 15635413; 15489334; 15473865; 15324660; 12694581; 12477932; 12422231; 11751223; 9582194; 8722009; 8706699; 2308862	NM_002952	75553.5	NM_002952	GO:0003723(RNA binding)|GO:0003735(structural constituent of ribosome)|GO:0005515(protein binding)|GO:0005622(intracellular)|GO:0005634(nucleus)|GO:0005654(nucleoplasm)|GO:0005730(nucleolus)|GO:0005829(cytosol)|GO:0005840(ribosome)|GO:0006414(translational elongation)|GO:0022627(cytosolic small ribosomal subunit)|GO:0048602(fibroblast growth factor 1 binding)|GO:0048604(fibroblast growth factor 3…	Hs.356366	ENST00000343262	Homo sapiens ribosomal protein S2 (RPS2), mRNA [NM_002952]	NM_002952	NP1074147
A_23_P112634	C4orf34	1.56925	1.66717e-06	1.5041	1.59855	1.60722	P	775.402	493.799	P	734.769	488.51	P	802.66	502.117	P	788.778	490.77	GO:0016020(membrane)|GO:0016021(integral to membrane)	Hs.576320	ENST00000512441	Homo sapiens chromosome 4 open reading frame 34 (C4orf34), mRNA [NM_174921]	NM_174921	hs|4p14	THC2461238	GO:0005515(protein binding)|GO:0016020(membrane)|GO:0016021(integral to membrane)	chromosome 4 open reading frame 34	NM_174921	GGGGTTGTCTGGGATTGTGTGAAAGAAAATTAGAACCACGCTGTATTTACATTTACCTTG	201895	GO:16021(integral to membrane); GO:16020(membrane)	GO:5515(protein binding)					hypothetical protein LOC201895			15489334; 15231747; 14702039; 12477932	NM_174921	2377	NM_174921	GO:0005515(protein binding)|GO:0016020(membrane)|GO:0016021(integral to membrane)	Hs.576320	ENST00000295958	Homo sapiens chromosome 4 open reading frame 34 (C4orf34), mRNA [NM_174921]	NM_174921	THC2257527
A_33_P3287862		1.56464	0.0483942	1.49544	1.32893	1.9274	P	21.0377	13.5083	P	18.1867	12.1615	P	21.6311	16.2771	P	23.2954	12.0864		Hs.694621		Homo sapiens cDNA FLJ59054 complete cds, highly similar to D(1B) dopamine receptor. [AK301306]		hs|2p11.1	NP511251				TTCATCGTGTCTCTACCTGTGTCAGACCTCTTCGTGGCGCTGCTGGTCATGTCCTGGAAG												AK301306	95.6465	AK301306		Hs.694621		Homo sapiens cDNA FLJ59054 complete cds, highly similar to D(1B) dopamine receptor [AK301306]		NP511251
A_33_P3380236		1.56004	0.0280306	1.47462	1.52366	1.68982	P	29.4397	18.8668	P	26.0134	17.6408	P	32.3599	21.2383	P	29.9457	17.7212			ENST00000423408			hs|1p32.1	THC2677526				GCTTCAAAGCCACTTTCCAGCTTTGTAGGAAGTCTCTACATTTTTAAACCTCCATTTTTT												ENST00000423408	42.0014
A_23_P717	TMEM206	1.55517	0.0139376	1.45562	1.68095	1.5372	P	250.389	160.423	P	230.76	158.53	P	284.066	168.992	P	236.341	153.748	GO:0016020(membrane)|GO:0016021(integral to membrane)	Hs.445386	ENST00000535273	Homo sapiens transmembrane protein 206 (TMEM206), transcript variant 2, mRNA [NM_018252]	NM_018252	hs|1q32.3	THC2464040	GO:0016020(membrane)|GO:0016021(integral to membrane)	transmembrane protein 206	NM_018252	TTCCTGTTTGGTTCATTGTATTGTATTAGGTTAAGCTCTACTAGGGTAATGAAGGCTCTA	55248	GO:16021(integral to membrane); GO:16020(membrane)						hypothetical protein LOC55248			16710414; 15489334; 14702039; 12477932	NM_018252	484.25	NM_018252	GO:0016020(membrane)|GO:0016021(integral to membrane)	Hs.445386	ENST00000261455	Homo sapiens transmembrane protein 206 (TMEM206), mRNA [NM_018252]	NM_018252	THC2247308
A_23_P217917	GSTM4	1.54962	0.0220805	1.39349	1.5443	1.72919	P	37.3036	24.0711	P	34.6074	24.8351	P	38.6104	25.0018	P	38.6931	22.3765	GO:0004364(glutathione transferase activity)|GO:0005737(cytoplasm)|GO:0005789(endoplasmic reticulum membrane)|GO:0006805(xenobiotic metabolic process)|GO:0008152(metabolic process)|GO:0016740(transferase activity)|GO:0018916(nitrobenzene metabolic process)|GO:0042178(xenobiotic catabolic process)	Hs.348387	ENST00000493171	Homo sapiens glutathione S-transferase mu 4 (GSTM4), transcript variant 2, mRNA [NM_147148]	NM_147148	hs|1p13.3	NP1456583	GO:0004364(glutathione transferase activity)|GO:0005737(cytoplasm)|GO:0008152(metabolic process)|GO:0016740(transferase activity)	glutathione S-transferase mu 4	NM_147148	TTTTGTAGATTTTCTCGTCTATGATGTCCTTGACCTCCACCGTATATTTGAGCCCAACTG	2948		GO:4364(glutathione transferase activity); GO:16740(transferase activity)	Cytosolic and membrane-bound forms of glutathione S-transferase are encoded by two distinct supergene families. At present, eight distinct classes of the soluble cytoplasmic mammalian glutathione S-transferases have been identified: alpha, kappa, mu, omega, pi, sigma, theta and zeta. This gene encodes a glutathione S-transferase that belongs to the mu class. The mu class of enzymes functions in t…	GO:8152(metabolic process)			glutathione S-transferase M4 isoform 2		KEGG pathway: Glutathione metabolism 00480; KEGG pathway: Metabolism of xenobiotics by cytochrome P450 00980; Reactome Event:Metabolism of xenobiotics 140192	16854533; 16169070; 15489334; 12477932; 12140136; 10905636; 10587441; 8471052; 8373352; 8349586; 8284940; 8276420; 8203914; 3174634; 2006920; 1530570	NM_147148	250.68	NM_147148	GO:0004364(glutathione transferase activity)|GO:0005737(cytoplasm)|GO:0008152(metabolic process)|GO:0016740(transferase activity)	Hs.348387	ENST00000444299	Homo sapiens glutathione S-transferase mu 4 (GSTM4), transcript variant 2, mRNA [NM_147148]	NM_147148	THC2399857
A_23_P168669	CROT	1.54744	0.041663	1.43325	1.43545	1.80108	P	21.6599	13.9352	P	19.4107	13.5432	P	20.9397	14.5875	P	24.6293	13.6748	GO:0005777(peroxisome)|GO:0005782(peroxisomal matrix)|GO:0006091(generation of precursor metabolites and energy)|GO:0006631(fatty acid metabolic process)|GO:0006810(transport)|GO:0008458(carnitine O-octanoyltransferase activity)|GO:0016746(transferase activity, transferring acyl groups)|GO:0033540(fatty acid beta-oxidation using acyl-CoA oxidase)|GO:0043231(intracellular membrane-bounded organell…	Hs.125039	ENST00000331536	Homo sapiens carnitine O-octanoyltransferase (CROT), transcript variant 2, mRNA [NM_021151]	NM_021151	hs|7q21.12	THC2472830	GO:0005777(peroxisome)|GO:0005782(peroxisomal matrix)|GO:0006091(generation of precursor metabolites and energy)|GO:0006629(lipid metabolic process)|GO:0006631(fatty acid metabolic process)|GO:0006810(transport)|GO:0008415(acyltransferase activity)|GO:0008458(carnitine O-octanoyltransferase activity)|GO:0016740(transferase activity)	carnitine O-octanoyltransferase	NM_021151	ATTAAACTGAGTGCTGGGAGTGAGTTGGTAATATGAGATGGGAAGGAATGTTGACTTGCT	54677	GO:5777(peroxisome)	GO:8415(acyltransferase activity); GO:8458(carnitine O-octanoyltransferase activity); GO:16740(transferase activity)	Carnitine octanoyltransferase (EC 2.3.1.137) is a carnitine acyltransferase that catalyzes the reversible transfer of fatty acyl groups between CoA and carnitine. This provides a crucial step in the transport of medium- and long-chain acyl-CoA out of the mammalian peroxisome to the cytosol and mitochondria. See also CRAT (MIM 600184). Van der Leij et al. (2000) reviewed the function, structural f…	GO:6631(fatty acid metabolic process); GO:15908(fatty acid transport); GO:6091(generation of precursor metabolites and energy); GO:6629(lipid metabolic process); GO:6810(transport)			carnitine O-octanoyltransferase			15489334; 12690205; 12477932; 11790793; 11001805; 10486279; 9110174; 8619474	NM_021151	172.162	NM_021151	GO:0005777(peroxisome)|GO:0005782(peroxisomal matrix)|GO:0006091(generation of precursor metabolites and energy)|GO:0006629(lipid metabolic process)|GO:0006631(fatty acid metabolic process)|GO:0006810(transport)|GO:0008415(acyltransferase activity)|GO:0008458(carnitine O-octanoyltransferase activity)|GO:0016740(transferase activity)	Hs.125039	ENST00000419147	Homo sapiens carnitine O-octanoyltransferase (CROT), transcript variant 2, mRNA [NM_021151]	NM_021151	THC2307956
A_33_P3249046	CLDN2	1.53858	0.0145276	1.58608	1.55285	1.47877	P	556.154	361.566	P	535.783	337.802	P	590.866	380.504	P	541.812	366.393	GO:0005198(structural molecule activity)|GO:0005886(plasma membrane)|GO:0005923(tight junction)|GO:0016021(integral to membrane)|GO:0016338(calcium-independent cell-cell adhesion)|GO:0030054(cell junction)|GO:0042802(identical protein binding)	Hs.522746	ENST00000336803	Homo sapiens claudin 2 (CLDN2), transcript variant 2, mRNA [NM_001171092]	NM_001171092	hs|Xq22.3	THC2489175	GO:0005198(structural molecule activity)|GO:0005886(plasma membrane)|GO:0005923(tight junction)|GO:0016021(integral to membrane)|GO:0016338(calcium-independent cell-cell adhesion)|GO:0030054(cell junction)|GO:0042802(identical protein binding)	claudin 2	NM_020384	AGACTATCTGTAACAGTGCCAGGCACACAGTAGGTGATCAATAAACACTTGTTGATTGAG	9075											NM_001171092	24.4562	NM_020384	GO:0005198(structural molecule activity)|GO:0005886(plasma membrane)|GO:0005923(tight junction)|GO:0016021(integral to membrane)|GO:0016338(calcium-independent cell-cell adhesion)|GO:0030054(cell junction)|GO:0042802(identical protein binding)	Hs.522746	ENST00000336803	Homo sapiens claudin 2 (CLDN2), mRNA [NM_020384]	NM_020384
A_23_P34537	EPHX1	1.53776	0.0145924	1.66091	1.37569	1.59147	P	886.454	578.031	P	905.598	545.243	P	881.414	640.706	P	872.351	548.143	GO:0004301(epoxide hydrolase activity)|GO:0005783(endoplasmic reticulum)|GO:0005789(endoplasmic reticulum membrane)|GO:0005792(microsome)|GO:0009636(response to toxin)|GO:0014070(response to organic cyclic compound)|GO:0016020(membrane)|GO:0016021(integral to membrane)|GO:0016787(hydrolase activity)|GO:0019439(aromatic compound catabolic process)|GO:0033961(cis-stilbene-oxide hydrolase activity)	Hs.89649	ENST00000366837	Homo sapiens epoxide hydrolase 1, microsomal (xenobiotic) (EPHX1), transcript variant 1, mRNA [NM_000120]	NM_000120	hs|1q42.12	THC2514640	GO:0004301(epoxide hydrolase activity)|GO:0005783(endoplasmic reticulum)|GO:0005792(microsome)|GO:0009636(response to toxin)|GO:0014070(response to organic cyclic substance)|GO:0016020(membrane)|GO:0016021(integral to membrane)|GO:0016787(hydrolase activity)|GO:0019439(aromatic compound catabolic process)|GO:0033961(cis-stilbene-oxide hydrolase activity)	epoxide hydrolase 1, microsomal (xenobiotic)	NM_000120	CCCTTTTGAGCTATTGCACACGCCTGAAAAGTGGGTGAGGTTCAAGTACCCAAAGCTCAT	2052	GO:5783(endoplasmic reticulum); GO:16021(integral to membrane); GO:16020(membrane); GO:5792(microsome)	GO:4301(epoxide hydrolase activity); GO:16787(hydrolase activity)	Epoxide hydrolase plays an important role in both the activation and detoxification of exogenous chemicals such as polycyclic aromatic hydrocarbons.	GO:19439(aromatic compound catabolic process); GO:9636(response to toxin); GO:6805(xenobiotic metabolic process)			epoxide hydrolase 1, microsomal (xenobiotic)	Preeclampsia, susceptibility to	KEGG pathway: Metabolism of xenobiotics by cytochrome P450 00980	17212663; 17203192; 17082176; 16710414; 16630050; 16201204; 16029924; 15924351; 15894702; 15838728; 15702235; 15640939; 15618730; 15535985; 15531751; 15489334; 15465926; 15150264; 14984931; 14669306; 12915882; 12878321; 12670526; 12579334; 12552594; 12496064; 12477932; 12359356; 12173035; 12121132; 12085365; 12029283; 11809533; 11758809; 11692079; 11406608; 11283205; 11058921; 10965908; 10828267;…	NM_000120	2151.77	NM_000120	GO:0004301(epoxide hydrolase activity)|GO:0005783(endoplasmic reticulum)|GO:0005792(microsome)|GO:0009636(response to toxin)|GO:0014070(response to organic cyclic substance)|GO:0016020(membrane)|GO:0016021(integral to membrane)|GO:0016787(hydrolase activity)|GO:0019439(aromatic compound catabolic process)|GO:0033961(cis-stilbene-oxide hydrolase activity)	Hs.89649	ENST00000366837	Homo sapiens epoxide hydrolase 1, microsomal (xenobiotic) (EPHX1), transcript variant 1, mRNA [NM_000120]	NM_000120	THC2255667
A_33_P3270581		1.53736	0.0247447	1.09394	2.18652	1.51907	P	117388	77570	P	106529	97381	P	131237	60020.9	P	114399	75308.2			ENST00000308739	PREDICTED: Homo sapiens peptidyl-prolyl cis-trans isomerase A-like (LOC256374), mRNA [XM_001717840]	XM_001717840	hs|11p15.4				XM_001717840	AAACAGTTCCCAGTTTTTCATCTGCACTGCCAAGACTGAGTGGTTGGATGGCAAGCATAT												ENST00000308739	62588.3	XM_001717840			ENST00000308739	Putative uncharacterized protein ENSP00000369516 Fragment [Source:UniProtKB/TrEMBL;Acc:A6NG55] [ENST00000308739]	XM_001717840
A_23_P205074	SLC46A3	1.53715	0.017974	1.69968	1.54245	1.38539	P	72.3172	47.0809	P	69.3063	40.7762	P	83.0844	53.8654	P	64.5608	46.601	GO:0016020(membrane)|GO:0016021(integral to membrane)|GO:0055085(transmembrane transport)	Hs.117167	ENST00000266943	Homo sapiens solute carrier family 46, member 3 (SLC46A3), transcript variant 1, mRNA [NM_181785]	NM_181785	hs|13q12.3	NP1155018	GO:0016020(membrane)|GO:0016021(integral to membrane)|GO:0055085(transmembrane transport)	solute carrier family 46, member 3	NM_181785	AGTCACTGCAGTTTCTACTTTTAATGGAATTTACTCAGCCACTGTTGCTTGGTACCCTGG	283537							solute carrier family 46, member 3			14702039; 12477932	NM_181785	233.809	NM_181785	GO:0016020(membrane)|GO:0016021(integral to membrane)|GO:0055085(transmembrane transport)	Hs.117167	ENST00000380814	Homo sapiens solute carrier family 46, member 3 (SLC46A3), transcript variant 1, mRNA [NM_181785]	NM_181785	NP1155018
A_24_P393958	DNAJB4	1.53673	0.0154665	1.43372	1.55194	1.631	P	122.744	79.7652	P	110.329	76.9531	P	135.024	87.0031	P	122.879	75.3395	GO:0005515(protein binding)|GO:0005634(nucleus)|GO:0005730(nucleolus)|GO:0005737(cytoplasm)|GO:0005886(plasma membrane)|GO:0006457(protein folding)|GO:0006986(response to unfolded protein)|GO:0009408(response to heat)|GO:0031072(heat shock protein binding)|GO:0051082(unfolded protein binding)	Hs.13852	ENST00000370763	Homo sapiens DnaJ (Hsp40) homolog, subfamily B, member 4 (DNAJB4), mRNA [NM_007034]	NM_007034	hs|1p31.1	THC2742662	GO:0006457(protein folding)|GO:0006986(response to unfolded protein)|GO:0009408(response to heat)|GO:0031072(heat shock protein binding)|GO:0051082(unfolded protein binding)	DnaJ (Hsp40) homolog, subfamily B, member 4	NM_007034	TTCTTTTGAGGGTTCATTAAATTGCATGAATAGAGACGGGTCAAATAAATAGGCAAAAGG	11080		GO:31072(heat shock protein binding); GO:51082(unfolded protein binding)		GO:6457(protein folding); GO:9408(response to heat); GO:6986(response to unfolded protein)			DnaJ (Hsp40) homolog, subfamily B, member 4			16788156; 16542645; 15782117; 15661747; 15592455; 15489334; 12477932; 11147971; 9546042	NM_007034	601.131	NM_007034	GO:0006457(protein folding)|GO:0006986(response to unfolded protein)|GO:0009408(response to heat)|GO:0031072(heat shock protein binding)|GO:0051082(unfolded protein binding)	Hs.13852	ENST00000370763	Homo sapiens DnaJ (Hsp40) homolog, subfamily B, member 4 (DNAJB4), mRNA [NM_007034]	NM_007034	THC2258095
A_24_P102920	WDR33	1.52972	0.0218269	1.6794	1.45624	1.4637	P	45.6367	30.0091	P	41.9999	25.0088	P	50.2176	34.4844	P	44.6926	30.5341	GO:0005581(collagen)|GO:0005634(nucleus)|GO:0005730(nucleolus)|GO:0006301(postreplication repair)|GO:0007283(spermatogenesis)	Hs.554831	ENST00000409658	Homo sapiens WD repeat domain 33 (WDR33), transcript variant 2, mRNA [NM_001006622]	NM_001006622	hs|2q14.3	THC2470897	GO:0005515(protein binding)|GO:0005634(nucleus)|GO:0006301(postreplication repair)|GO:0007283(spermatogenesis)	WD repeat domain 33		GAAATGGATGAGAAACATTGTATGTAGGGATGTTTAGCAATCAGTCTTTTAATAGACAGC	55339	GO:5737(cytoplasm); GO:5634(nucleus)	GO:3674(molecular_function); GO:5515(protein binding)	This gene encodes a member of the WD repeat protein family. WD repeats are minimally conserved regions of approximately 40 amino acids typically bracketed by gly-his and trp-asp (GH-WD), which may facilitate formation of heterotrimeric or multiprotein complexes. Members of this family are involved in a variety of cellular processes, including cell cycle progression, signal transduction, apoptosis…	GO:6817(phosphate transport); GO:6301(postreplication repair); GO:7283(spermatogenesis)	FLI_CDNA; oligo capping; fis (full insert sequence)					17353931; 17081983; 16169070; 15761153; 14702039; 12477932; 11162572; 9373149; 8889549; 8125298	NM_001006622	23.8265		GO:0005515(protein binding)|GO:0005634(nucleus)|GO:0006301(postreplication repair)|GO:0007283(spermatogenesis)		ENST00000409658	WD repeat-containing protein 33 (WD repeat-containing protein WDC146) [Source:UniProtKB/Swiss-Prot;Acc:Q9C0J8] [ENST00000409658]		THC2237364
A_33_P3346552	RN28S1	1.5265	0.0151882	1.6137	1.4987	1.47081	P	198245	130173	P	185836	115162	P	209719	139934	P	199181	135422		Hs.211046		Homo sapiens RNA, 28S ribosomal 1 (RN28S1), ribosomal RNA [NR_003287]	NR_003287		THC2591565		RNA, 28S ribosomal 1	NR_003287	GATGCGATGTGATTTCTGCCCAGTGCTCTGAATGTCAAAGTGAAGAAATTCAATGAAGCG	100008589											NR_003287	65575.4	NR_003287		Hs.690421		Homo sapiens 28S ribosomal RNA (LOC100008589), ribosomal RNA [NR_003287]	NR_003287
A_32_P31618	GSR	1.51889	0.0156577	1.52462	1.47549	1.55768	P	987.518	650.335	P	951.807	624.29	P	1002.78	679.623	P	1007.97	647.093	GO:0004362(glutathione-disulfide reductase activity)|GO:0005625(soluble fraction)|GO:0005737(cytoplasm)|GO:0005739(mitochondrion)|GO:0005829(cytosol)|GO:0006749(glutathione metabolic process)|GO:0007283(spermatogenesis)|GO:0009055(electron carrier activity)|GO:0015949(nucleobase, nucleoside and nucleotide interconversion)|GO:0016491(oxidoreductase activity)|GO:0042803(protein homodimerization act…	Hs.271510	ENST00000414019	Homo sapiens glutathione reductase (GSR), transcript variant 1, mRNA [NM_000637]	NM_000637	hs|8p12	THC2563137	GO:0004362(glutathione-disulfide reductase activity)|GO:0005625(soluble fraction)|GO:0005737(cytoplasm)|GO:0005739(mitochondrion)|GO:0005829(cytosol)|GO:0006749(glutathione metabolic process)|GO:0007283(spermatogenesis)|GO:0009055(electron carrier activity)|GO:0009897(external side of plasma membrane)|GO:0016491(oxidoreductase activity)|GO:0042803(protein homodimerization activity)|GO:0043295(glu…	glutathione reductase		ACCTTTATATATTTTTTGAAGCCAGTACTGTGCTCTGCATATAACAAAGCTGCTTCAAGG	2936	GO:5737(cytoplasm); GO:5739(mitochondrion)	GO:50660(FAD binding); GO:50661(NADP binding); GO:4362(glutathione-disulfide reductase activity)		GO:45454(cell redox homeostasis); GO:6118(electron transport); GO:6749(glutathione metabolic process)				Hemolytic anemia due to glutathione reductase deficiency	KEGG pathway: Glutamate metabolism 00251; KEGG pathway: Glutathione metabolism 00480; Reactome Event:Nucleotide metabolism 15869	16421571; 15978628; 15592455; 15489334; 15149466; 14637279; 12901426; 12838770; 12838767; 12826156; 12630007; 12533953; 12516882; 12477932; 12447480; 12095224; 11710935; 11273669; 11204445; 10708558; 9546215; 9174360; 9151953; 8626496; 7663973; 7334521; 7060551; 6822532; 3656429; 2379581; 2185014; 947404; 923580; 302667	NM_000637	543.907	BC035691	GO:0004362(glutathione-disulfide reductase activity)|GO:0005625(soluble fraction)|GO:0005737(cytoplasm)|GO:0005739(mitochondrion)|GO:0005829(cytosol)|GO:0006749(glutathione metabolic process)|GO:0007283(spermatogenesis)|GO:0009055(electron carrier activity)|GO:0009897(external side of plasma membrane)|GO:0016491(oxidoreductase activity)|GO:0042803(protein homodimerization activity)|GO:0043295(glu…	Hs.271510	ENST00000221130	Glutathione reductase, mitochondrial Precursor (GRase)(GR)(EC 1.8.1.7) [Source:UniProtKB/Swiss-Prot;Acc:P00390] [ENST00000221130]		THC2248160
A_23_P250164	HGD	1.51751	0.0158273	1.52948	1.51829	1.50486	P	351.505	231.623	P	338.183	221.11	P	383.096	252.32	P	333.236	221.44	GO:0004411(homogentisate 1,2-dioxygenase activity)|GO:0005829(cytosol)|GO:0006520(cellular amino acid metabolic process)|GO:0006559(L-phenylalanine catabolic process)|GO:0006572(tyrosine catabolic process)|GO:0016491(oxidoreductase activity)|GO:0034641(cellular nitrogen compound metabolic process)|GO:0046872(metal ion binding)	Hs.368254	ENST00000283871	Homo sapiens homogentisate 1,2-dioxygenase (HGD), mRNA [NM_000187]	NM_000187	hs|3q13.33	THC2691554	GO:0004411(homogentisate 1,2-dioxygenase activity)|GO:0005506(iron ion binding)|GO:0006520(cellular amino acid metabolic process)|GO:0006559(L-phenylalanine catabolic process)|GO:0006572(tyrosine catabolic process)|GO:0016491(oxidoreductase activity)|GO:0046872(metal ion binding)|GO:0055114(oxidation reduction)	homogentisate 1,2-dioxygenase	NM_000187	ACTCCCAACTCCAGGAACCCAGCAGAACCTAATTGAGACTGGAACATTGCTACCATAATT	3081		GO:4411(homogentisate 1,2-dioxygenase activity); GO:5506(iron ion binding); GO:46872(metal ion binding); GO:16491(oxidoreductase activity)	Homogentisate 1,2-dioxygenase (HGD) gene mutations are the molecular cause of alkaptonuria, a rare hereditary disorder of the phenylalanine catabolism. The highest expression of HGD is in the prostate, small intestine, colon, and liver. The HGD gene contains 14 exons. Conflicting reports have placed the gene at 3q2, 3q13.3-q21, 3q21-q24, 3q21-q23, or 3q25-q26.	GO:6559(L-phenylalanine catabolic process); GO:6572(tyrosine catabolic process)			homogentisate 1,2-dioxygenase	Alkaptonuria	KEGG pathway: Styrene degradation 00643; KEGG pathway: Tyrosine metabolism 00350; Reactome Event:Metabolism of nitrogenous molecules 71291	16344560; 16085442; 15489334; 14702039; 12872836; 12477932; 10876237; 10594001; 10482952; 10340975; 10205262; 9674916; 9630082; 9529363; 9244427; 9154114; 9069115; 8782815; 8581831; 8252048; 8188241	NM_000187	36.2448	NM_000187	GO:0004411(homogentisate 1,2-dioxygenase activity)|GO:0005506(iron ion binding)|GO:0006520(cellular amino acid metabolic process)|GO:0006559(L-phenylalanine catabolic process)|GO:0006572(tyrosine catabolic process)|GO:0016491(oxidoreductase activity)|GO:0046872(metal ion binding)|GO:0055114(oxidation reduction)	Hs.368254	ENST00000283871	Homo sapiens homogentisate 1,2-dioxygenase (homogentisate oxidase) (HGD), mRNA [NM_000187]	NM_000187	THC2321462
A_24_P193295	RAB15	1.51422	0.0159506	1.46199	1.59121	1.49244	P	8176.18	5395.36	P	7897.58	5401.94	P	8639.53	5429.54	P	7991.44	5354.61	GO:0000166(nucleotide binding)|GO:0005525(GTP binding)|GO:0005886(plasma membrane)|GO:0007264(small GTPase mediated signal transduction)|GO:0015031(protein transport)	Hs.512492	ENST00000533601	Homo sapiens RAB15, member RAS onocogene family (RAB15), mRNA [NM_198686]	NM_198686	hs|14q23.3	THC2494401	GO:0000166(nucleotide binding)|GO:0005515(protein binding)|GO:0005525(GTP binding)|GO:0005886(plasma membrane)|GO:0007264(small GTPase mediated signal transduction)|GO:0015031(protein transport)	RAB15, member RAS onocogene family	NM_198686	TCTCGGGTCCATATATGAATTGTGAGCAGGGTTCATCTATTTTAAACACAGATGTTTACA	376267	GO:16020(membrane)	GO:5525(GTP binding); GO:166(nucleotide binding)		GO:15031(protein transport); GO:7264(small GTPase mediated signal transduction)			Ras-related protein Rab-15			16195351; 15489334; 12578829; 12508121; 12477932; 12105226; 11697911; 10837464; 10428799	NM_198686	1632.66	NM_198686	GO:0000166(nucleotide binding)|GO:0005515(protein binding)|GO:0005525(GTP binding)|GO:0005886(plasma membrane)|GO:0007264(small GTPase mediated signal transduction)|GO:0015031(protein transport)	Hs.512492	ENST00000267512	Homo sapiens RAB15, member RAS onocogene family (RAB15), mRNA [NM_198686]	NM_198686	THC2310435
A_23_P108280	CYP4F12	1.51307	0.0171413	1.35384	1.67403	1.52843	P	113.963	75.2068	P	107.458	79.3728	P	125.347	74.8771	P	109.085	71.3705	GO:0004497(monooxygenase activity)|GO:0005783(endoplasmic reticulum)|GO:0005789(endoplasmic reticulum membrane)|GO:0005792(microsome)|GO:0006805(xenobiotic metabolic process)|GO:0009055(electron carrier activity)|GO:0016020(membrane)|GO:0016021(integral to membrane)|GO:0016705(oxidoreductase activity, acting on paired donors, with incorporation or reduction of molecular oxygen)|GO:0020037(heme bi…	Hs.131459	ENST00000324632	Homo sapiens cytochrome P450, family 4, subfamily F, polypeptide 12 (CYP4F12), mRNA [NM_023944]	NM_023944	hs|19p13.12	THC2472863	GO:0004497(monooxygenase activity)|GO:0005783(endoplasmic reticulum)|GO:0005789(endoplasmic reticulum membrane)|GO:0005792(microsome)|GO:0009055(electron carrier activity)|GO:0016020(membrane)|GO:0016021(integral to membrane)|GO:0019825(oxygen binding)|GO:0020037(heme binding)|GO:0046872(metal ion binding)|GO:0055114(oxidation reduction)|GO:0070330(aromatase activity)	cytochrome P450, family 4, subfamily F, polypeptide 12	NM_023944	GGATTTCATTGATGTGCTTCTGCTGAGCAAGGATGAAGATGGGAAGGCATTGTCAGATGA	66002	GO:5783(endoplasmic reticulum); GO:16021(integral to membrane); GO:16020(membrane); GO:5792(microsome)	GO:20037(heme binding); GO:5506(iron ion binding); GO:46872(metal ion binding); GO:4497(monooxygenase activity); GO:50381(unspecific monooxygenase activity)	This gene encodes a member of the cytochrome P450 superfamily of enzymes. The cytochrome P450 proteins are monooxygenases which catalyze many reactions involved in drug metabolism and synthesis of cholesterol, steroids and other lipids. This protein likely localizes to the endoplasmic reticulum. When expressed in yeast the enzyme is capable of oxdizing arachidonic acid; however, its physiological…	GO:6118(electron transport)			cytochrome P450, family 4, subfamily F, polypeptide 12		KEGG pathway: Fatty acid metabolism 00071; KEGG pathway: Tryptophan metabolism 00380; KEGG pathway: gamma-Hexachlorocyclohexane degradation 00361	16303743; 16112640; 14702039; 12975309; 12477932; 11162645; 11162607; 9068972; 1116264	NM_023944	4.44101	NM_023944	GO:0004497(monooxygenase activity)|GO:0005783(endoplasmic reticulum)|GO:0005789(endoplasmic reticulum membrane)|GO:0005792(microsome)|GO:0009055(electron carrier activity)|GO:0016020(membrane)|GO:0016021(integral to membrane)|GO:0019825(oxygen binding)|GO:0020037(heme binding)|GO:0046872(metal ion binding)|GO:0055114(oxidation reduction)|GO:0070330(aromatase activity)	Hs.591000	ENST00000324632	Homo sapiens cytochrome P450, family 4, subfamily F, polypeptide 12 (CYP4F12), mRNA [NM_023944]	NM_023944	THC2438388
A_33_P3371999	TPPP	1.51258	0.0307455	1.29185	1.68048	1.59408	P	41.978	27.8082	P	40.267	31.17	P	46.0709	27.4153	P	39.596	24.8393	GO:0001578(microtubule bundle formation)|GO:0005509(calcium ion binding)|GO:0005515(protein binding)|GO:0005625(soluble fraction)|GO:0005634(nucleus)|GO:0005737(cytoplasm)|GO:0005856(cytoskeleton)|GO:0005874(microtubule)|GO:0005886(plasma membrane)|GO:0005925(focal adhesion)|GO:0008017(microtubule binding)|GO:0015631(tubulin binding)|GO:0031334(positive regulation of protein complex assembly)|GO:…	Hs.481466		Homo sapiens tubulin polymerization promoting protein (TPPP), mRNA [NM_007030]	NM_007030	hs|5p15.33	THC2500260	GO:0001578(microtubule bundle formation)|GO:0005515(protein binding)|GO:0005625(soluble fraction)|GO:0005634(nucleus)|GO:0005737(cytoplasm)|GO:0005874(microtubule)|GO:0008017(microtubule binding)|GO:0032273(positive regulation of protein polymerization)|GO:0046785(microtubule polymerization)|GO:0048471(perinuclear region of cytoplasm)	tubulin polymerization promoting protein	NM_007030	GCTGTCGTTAACATTGTGTGTCAAGTTGGTAAAGTGACAAATAAAGGTGTTAAAACATGG	11076											NM_007030	4.74516	NM_007030	GO:0001578(microtubule bundle formation)|GO:0005515(protein binding)|GO:0005625(soluble fraction)|GO:0005634(nucleus)|GO:0005737(cytoplasm)|GO:0005874(microtubule)|GO:0008017(microtubule binding)|GO:0032273(positive regulation of protein polymerization)|GO:0046785(microtubule polymerization)|GO:0048471(perinuclear region of cytoplasm)	Hs.481466	ENST00000360578	Homo sapiens tubulin polymerization promoting protein (TPPP), mRNA [NM_007030]	NM_007030
A_33_P3253249	FTH1	1.51011	0.0162142	1.46422	1.51121	1.55629	P	131667	87148.5	P	121436	82935.2	P	142434	94252	P	131131	84258.4	GO:0004322(ferroxidase activity)|GO:0005506(iron ion binding)|GO:0005515(protein binding)|GO:0005739(mitochondrion)|GO:0005829(cytosol)|GO:0006826(iron ion transport)|GO:0006879(cellular iron ion homeostasis)|GO:0006880(intracellular sequestering of iron ion)|GO:0006892(post-Golgi vesicle-mediated transport)|GO:0006955(immune response)|GO:0008043(intracellular ferritin complex)|GO:0008199(ferric …	Hs.524910	ENST00000534180	Homo sapiens ferritin, heavy polypeptide 1 (FTH1), mRNA [NM_002032]	NM_002032	hs|11q12.3	THC2527430	GO:0004322(ferroxidase activity)|GO:0005515(protein binding)|GO:0005829(cytosol)|GO:0006826(iron ion transport)|GO:0006880(intracellular sequestering of iron ion)|GO:0006892(post-Golgi vesicle-mediated transport)|GO:0006955(immune response)|GO:0008043(intracellular ferritin complex)|GO:0008199(ferric iron binding)|GO:0008285(negative regulation of cell proliferation)|GO:0016044(membrane organizat…	ferritin, heavy polypeptide 1	NM_002032	GGGTTTCCTTTACCTTTTCTATAAGTTGTTCCAAGACACCCACTTAAGTTCTTTGATTTG	2495											NM_002032	60448.3	NM_002032	GO:0004322(ferroxidase activity)|GO:0005515(protein binding)|GO:0005829(cytosol)|GO:0006826(iron ion transport)|GO:0006880(intracellular sequestering of iron ion)|GO:0006892(post-Golgi vesicle-mediated transport)|GO:0006955(immune response)|GO:0008043(intracellular ferritin complex)|GO:0008199(ferric iron binding)|GO:0008285(negative regulation of cell proliferation)|GO:0016044(membrane organizat…	Hs.524910	ENST00000406545	Homo sapiens ferritin, heavy polypeptide 1 (FTH1), mRNA [NM_002032]	NM_002032
A_23_P66798	KRT19	1.50463	0.0165939	1.44701	1.58515	1.48506	P	205278	136063	P	184649	127607	P	229750	144939	P	201437	135642	GO:0005200(structural constituent of cytoskeleton)|GO:0005515(protein binding)|GO:0005882(intermediate filament)|GO:0008307(structural constituent of muscle)|GO:0016010(dystrophin-associated glycoprotein complex)|GO:0030018(Z disc)|GO:0042383(sarcolemma)|GO:0043034(costamere)|GO:0043627(response to estrogen stimulus)|GO:0044419(interspecies interaction between organisms)|GO:0045214(sarcomere orga…	Hs.654568	ENST00000361566	Homo sapiens keratin 19 (KRT19), mRNA [NM_002276]	NM_002276	hs|17q21.2	THC2553201	GO:0005200(structural constituent of cytoskeleton)|GO:0005515(protein binding)|GO:0005882(intermediate filament)|GO:0008307(structural constituent of muscle)|GO:0030018(Z disc)|GO:0042383(sarcolemma)|GO:0043034(costamere)|GO:0043627(response to estrogen stimulus)|GO:0044419(interspecies interaction between organisms)|GO:0045214(sarcomere organization)	keratin 19	NM_002276	CTTCTGCTGTCCTTTGGAGGGTGTCTTCTGGGTAGAGGGATGGGAAGGAAGGGACCCTTA	3880	GO:43034(costamere); GO:5882(intermediate filament)	GO:5515(protein binding); GO:5200(structural constituent of cytoskeleton); GO:8307(structural constituent of muscle)	The protein encoded by this gene is a member of the keratin family. The keratins are intermediate filament proteins responsible for the structural integrity of epithelial cells and are subdivided into cytokeratins and hair keratins. The type I cytokeratins consist of acidic proteins which are arranged in pairs of heterotypic keratin chains. Unlike its related family members, this smallest known a…	GO:45214(sarcomere organization)			keratin 19		KEGG pathway: Cell Communication 01430	17071045; 16965897; 16879391; 16831889; 16804977; 16681689; 16344560; 16189514; 16083285; 16000376; 15952740; 15870932; 15825149; 15737616; 15716612; 15489334; 15342556; 14761598; 14593079; 14556657; 12820323; 12477932; 11682035; 10859317; 10809736; 10623642; 10444072; 10212274; 9505886; 9284906; 8661035; 7534649; 2469734; 2468493; 2458477; 2448790; 2447559; 2428612; 1286667	NM_002276	842.803	NM_002276	GO:0005200(structural constituent of cytoskeleton)|GO:0005515(protein binding)|GO:0005882(intermediate filament)|GO:0008307(structural constituent of muscle)|GO:0030018(Z disc)|GO:0042383(sarcolemma)|GO:0043034(costamere)|GO:0043627(response to estrogen stimulus)|GO:0044419(interspecies interaction between organisms)|GO:0045214(sarcomere organization)	Hs.654568	ENST00000361566	Homo sapiens keratin 19 (KRT19), mRNA [NM_002276]	NM_002276	NP957663
A_23_P27239	OR1D2	1.50354	0.0456748	1.90264	1.60619	1.11222	P	19.254	12.907	P	20.8913	10.9802	P	19.5639	12.1803	P	17.3068	15.5606	GO:0000060(protein import into nucleus, translocation)|GO:0004871(signal transducer activity)|GO:0004872(receptor activity)|GO:0004930(G-protein coupled receptor activity)|GO:0004984(olfactory receptor activity)|GO:0005886(plasma membrane)|GO:0005887(integral to plasma membrane)|GO:0006928(cellular component movement)|GO:0006935(chemotaxis)|GO:0007186(G-protein coupled receptor protein signaling …	Hs.532771	ENST00000331459	Homo sapiens olfactory receptor, family 1, subfamily D, member 2 (OR1D2), mRNA [NM_002548]	NM_002548	hs|17p13.3	THC2603232	GO:0004872(receptor activity)|GO:0004984(olfactory receptor activity)|GO:0005886(plasma membrane)|GO:0005887(integral to plasma membrane)|GO:0006928(cell motion)|GO:0007165(signal transduction)|GO:0007186(G-protein coupled receptor protein signaling pathway)|GO:0007608(sensory perception of smell)|GO:0050896(response to stimulus)	olfactory receptor, family 1, subfamily D, member 2	NM_002548	CAGGCTGCTTCATCTTCCTCATTCCCTTTGGATTCGTGATCATTTCCTATGTGCTGATTA	4991	GO:5887(integral to plasma membrane); GO:16020(membrane)	GO:4984(olfactory receptor activity); GO:4872(receptor activity)	Olfactory receptors interact with odorant molecules in the nose, to initiate a neuronal response that triggers the perception of a smell. The olfactory receptor proteins are members of a large family of G-protein-coupled receptors (GPCR) arising from single coding-exon genes. Olfactory receptors share a 7-transmembrane domain structure with many neurotransmitter and hormone receptors and are resp…	GO:7186(G-protein coupled receptor protein signaling pathway); GO:6928(cell motility); GO:50896(response to stimulus); GO:7608(sensory perception of smell); GO:7165(signal transduction)			olfactory receptor, family 1, subfamily D, member 2			15489334; 14983052; 12663925; 12477932; 12213199; 10673334; 8665947; 8097991; 8004088; 1840504; 1370859; 1315913	NM_002548	96.4642	NM_002548	GO:0004872(receptor activity)|GO:0004984(olfactory receptor activity)|GO:0005886(plasma membrane)|GO:0005887(integral to plasma membrane)|GO:0006928(cell motion)|GO:0007165(signal transduction)|GO:0007186(G-protein coupled receptor protein signaling pathway)|GO:0007608(sensory perception of smell)|GO:0050896(response to stimulus)	Hs.532771	ENST00000331459	Homo sapiens olfactory receptor, family 1, subfamily D, member 2 (OR1D2), mRNA [NM_002548]	NM_002548	THC2405902
A_33_P3222203	OXER1	1.50172	0.036242	1.75922	1.21504	1.58436	P	29.4869	19.9716	P	28.0499	15.9445	P	30.4461	25.0576	P	29.9648	18.9128	GO:0004871(signal transducer activity)|GO:0004872(receptor activity)|GO:0004930(G-protein coupled receptor activity)|GO:0005886(plasma membrane)|GO:0007186(G-protein coupled receptor protein signaling pathway)|GO:0016021(integral to membrane)|GO:0030817(regulation of cAMP biosynthetic process)|GO:0050646(5-oxo-6E,8Z,11Z,14Z-icosatetraenoic acid binding)|GO:0050647(5-hydroxy-6E,8Z,11Z,14Z-icosatet…	Hs.168439	ENST00000378661	Homo sapiens oxoeicosanoid (OXE) receptor 1 (OXER1), mRNA [NM_148962]	NM_148962	hs|2p21	THC2478730	GO:0004872(receptor activity)|GO:0004930(G-protein coupled receptor activity)|GO:0005886(plasma membrane)|GO:0007165(signal transduction)|GO:0007186(G-protein coupled receptor protein signaling pathway)|GO:0016021(integral to membrane)|GO:0030817(regulation of cAMP biosynthetic process)|GO:0050646(5-oxo-6E,8Z,11Z,14Z-icosatetraenoic acid binding)|GO:0050647(5-hydroxy-6E,8Z,11Z,14Z-icosatetraenoic…	oxoeicosanoid (OXE) receptor 1	NM_148962	GCTGCATGTTCTGTGCTCTCCAGTTTGTCCCTTCCAATATTAATAAACTTCCCTTTTAAA	165140											NM_148962	190.083	NM_148962	GO:0004872(receptor activity)|GO:0004930(G-protein coupled receptor activity)|GO:0005886(plasma membrane)|GO:0007165(signal transduction)|GO:0007186(G-protein coupled receptor protein signaling pathway)|GO:0016021(integral to membrane)|GO:0030817(regulation of cAMP biosynthetic process)|GO:0050646(5-oxo-6E,8Z,11Z,14Z-icosatetraenoic acid binding)|GO:0050647(5-hydroxy-6E,8Z,11Z,14Z-icosatetraenoic…	Hs.168439	ENST00000378661	Homo sapiens oxoeicosanoid (OXE) receptor 1 (OXER1), mRNA [NM_148962]	NM_148962
A_24_P253755	PIGL	1.49889	0.0176518	1.44865	1.52136	1.52797	P	218.528	145.735	P	209.603	144.688	P	224.153	147.338	P	221.829	145.179	GO:0000225(N-acetylglucosaminylphosphatidylinositol deacetylase activity)|GO:0005783(endoplasmic reticulum)|GO:0005789(endoplasmic reticulum membrane)|GO:0006501(C-terminal protein lipidation)|GO:0006506(GPI anchor biosynthetic process)|GO:0016020(membrane)|GO:0016021(integral to membrane)|GO:0016254(preassembly of GPI anchor in ER membrane)|GO:0016787(hydrolase activity)|GO:0043687(post-translat…	Hs.499793	ENST00000477745	Homo sapiens phosphatidylinositol glycan anchor biosynthesis, class L (PIGL), mRNA [NM_004278]	NM_004278	hs|17p11.2	THC2474220	GO:0000225(N-acetylglucosaminylphosphatidylinositol deacetylase activity)|GO:0005783(endoplasmic reticulum)|GO:0016020(membrane)|GO:0016021(integral to membrane)|GO:0016254(preassembly of GPI anchor in ER membrane)|GO:0016787(hydrolase activity)	phosphatidylinositol glycan anchor biosynthesis, class L	NM_004278	TGTGATGTTTTGGGGATTCCACTCTCCAGTGTAATGATTATTGACAACAGGGATTTCCCA	9487	GO:5783(endoplasmic reticulum); GO:16021(integral to membrane); GO:16020(membrane)	GO:225(N-acetylglucosaminylphosphatidylinositol deacetylase activity); GO:16787(hydrolase activity)	This gene encodes an enzyme that catalyzes the second step of glycosylphosphatidylinositol (GPI) biosynthesis, which is the de-N-acetylation of N-acetylglucosaminylphosphatidylinositol (GlcNAc-PI). Study of a similar rat enzyme suggests that this protein localizes to the endoplasmic reticulum.	GO:6506(GPI anchor biosynthetic process)			phosphatidylinositol glycan anchor biosynthesis, class L		KEGG pathway: Glycan structures - biosynthesis 2 01031; KEGG pathway: Glycosylphosphatidylinositol(GPI)-anchor biosynthesis 00563; Reactome Event:Post-translational protein modification 163841	15489334; 14742432; 14702039; 12477932; 10085243; 9188481	NM_004278	182.178	NM_004278	GO:0000225(N-acetylglucosaminylphosphatidylinositol deacetylase activity)|GO:0005783(endoplasmic reticulum)|GO:0016020(membrane)|GO:0016021(integral to membrane)|GO:0016254(preassembly of GPI anchor in ER membrane)|GO:0016787(hydrolase activity)	Hs.499793	ENST00000395844	Homo sapiens phosphatidylinositol glycan anchor biosynthesis, class L (PIGL), mRNA [NM_004278]	NM_004278	THC2248960
A_24_P95038	PPIA	1.49865	0.0087694	1.19598	1.85983	1.51321	P	133331	89429.5	P	124531	104124	P	145124	78030.8	P	130338	86133.4	GO:0002576(platelet degranulation)|GO:0003755(peptidyl-prolyl cis-trans isomerase activity)|GO:0005515(protein binding)|GO:0005576(extracellular region)|GO:0005634(nucleus)|GO:0005737(cytoplasm)|GO:0005829(cytosol)|GO:0006278(RNA-dependent DNA replication)|GO:0006457(protein folding)|GO:0007596(blood coagulation)|GO:0016032(viral reproduction)|GO:0016853(isomerase activity)|GO:0019047(provirus in…	Hs.356331	ENST00000415933	Homo sapiens peptidylprolyl isomerase A (cyclophilin A) (PPIA), mRNA [NM_021130]	NM_021130	hs|7p13	THC2566146	GO:0003755(peptidyl-prolyl cis-trans isomerase activity)|GO:0005576(extracellular region)|GO:0005634(nucleus)|GO:0005737(cytoplasm)|GO:0005829(cytosol)|GO:0006457(protein folding)|GO:0016853(isomerase activity)|GO:0019047(provirus integration)|GO:0019059(initiation of viral infection)|GO:0042277(peptide binding)|GO:0044419(interspecies interaction between organisms)|GO:0045069(regulation of viral…	peptidylprolyl isomerase A (cyclophilin A)	NM_021130	GTGGACAACTCGAATAAGTTTGACTTGTGTTTTATCTTAACCACCAGATCATTCCTTCTG	5478	GO:0005737(cytoplasm)	GO:0003755(peptidyl-prolyl cis-trans isomerase activity);GO:0016018(cyclosporin A binding);GO:0016853(isomerase activity);GO:0046790(virion binding);GO:0051082(unfolded protein binding)		GO:0006457(protein folding);GO:0045069(regulation of viral genome replication)							NM_021130	61966.4	NM_021130	GO:0003755(peptidyl-prolyl cis-trans isomerase activity)|GO:0005576(extracellular region)|GO:0005634(nucleus)|GO:0005737(cytoplasm)|GO:0005829(cytosol)|GO:0006457(protein folding)|GO:0016853(isomerase activity)|GO:0019047(provirus integration)|GO:0019059(initiation of viral infection)|GO:0042277(peptide binding)|GO:0044419(interspecies interaction between organisms)|GO:0045069(regulation of viral…	Hs.356331	ENST00000415933	Homo sapiens peptidylprolyl isomerase A (cyclophilin A) (PPIA), mRNA [NM_021130]	NM_021130	NP957190
A_33_P3374378	GTDC1	1.49738	0.0372944	1.53303	1.47609	1.48365	P	27.8332	18.5858	P	28.1488	18.3615	P	25.6259	17.3607	P	29.725	20.0351	GO:0009058(biosynthetic process)|GO:0016757(transferase activity, transferring glycosyl groups)	Hs.724213		Homo sapiens cDNA FLJ44822 fis, clone BRACE3046294. [AK126774]		hs|2q22.3	THC2631689	GO:0009058(biosynthetic process)|GO:0016757(transferase activity, transferring glycosyl groups)	glycosyltransferase-like domain containing 1	NM_001006636	AGTTATTCCTTATCCTCTCCCAACCCCAAGGAGAGGATCTTAATTGTTTTTATAAACTGA	79712											AK126774	4.41561	NM_001006636	GO:0009058(biosynthetic process)|GO:0016757(transferase activity, transferring glycosyl groups)	Hs.44780	ENST00000409989	Homo sapiens glycosyltransferase-like domain containing 1 (GTDC1), transcript variant 1, mRNA [NM_001006636]	NM_001006636
A_23_P206661	NQO1	1.49571	0.017242	1.43222	1.50838	1.54889	P	901.517	602.658	P	868.398	606.331	P	933.152	618.645	P	903.001	582.998	GO:0003955(NAD(P)H dehydrogenase (quinone) activity)|GO:0004128(cytochrome-b5 reductase activity)|GO:0005515(protein binding)|GO:0005737(cytoplasm)|GO:0005829(cytosol)|GO:0006521(regulation of cellular amino acid metabolic process)|GO:0006805(xenobiotic metabolic process)|GO:0006809(nitric oxide biosynthetic process)|GO:0006979(response to oxidative stress)|GO:0007271(synaptic transmission, choli…	Hs.406515	ENST00000379046	Homo sapiens NAD(P)H dehydrogenase, quinone 1 (NQO1), transcript variant 1, mRNA [NM_000903]	NM_000903	hs|16q22.1	THC2470241	GO:0003955(NAD(P)H dehydrogenase (quinone) activity)|GO:0004128(cytochrome-b5 reductase activity)|GO:0005737(cytoplasm)|GO:0006805(xenobiotic metabolic process)|GO:0006809(nitric oxide biosynthetic process)|GO:0006979(response to oxidative stress)|GO:0007271(synaptic transmission, cholinergic)|GO:0009055(electron carrier activity)|GO:0009636(response to toxin)|GO:0016491(oxidoreductase activity)|…	NAD(P)H dehydrogenase, quinone 1	NM_000903	GTTTATATACAGTACACAGATACCTTGAAAGGAAGAGCTAATAAATCTCTTCTTTGCTGC	1728	GO:5737(cytoplasm)	GO:3955(NAD(P)H dehydrogenase (quinone) activity); GO:50662(coenzyme binding); GO:4128(cytochrome-b5 reductase activity); GO:16491(oxidoreductase activity)	This gene is a member of the NAD(P)H dehydrogenase (quinone) family and encodes a cytoplasmic 2-electron reductase. This FAD-binding protein forms homodimers and reduces quinones to hydroquinones. This protein's enzymatic activity prevents the one electron reduction of quinones that results in the production of radical species. Mutations in this gene have been associated with tardive dyskinesia (…	GO:6118(electron transport); GO:6809(nitric oxide biosynthetic process); GO:9636(response to toxin); GO:7271(synaptic transmission, cholinergic); GO:6805(xenobiotic metabolic process)			NAD(P)H menadione oxidoreductase 1, dioxin-inducible isoform a	Benzene toxicity, susceptibility to; Leukemia, post-chemotherapy, susceptibility to	KEGG pathway: Biosynthesis of steroids 00100	17082176; 17027152; 17011189; 16978807; 16818284; 16610002; 16595077; 16532285; 16341674; 16079101; 16003741; 15763338; 15749015; 15734732; 15731166; 15618957; 15590400; 15498787; 15489334; 15385560; 15334552; 15312971; 15298951; 15184245; 15151706; 15028279; 14985350; 14675732; 14634213; 14592434; 12867492; 12777965; 12771035; 12694753; 12529318; 12477932; 12417987; 12393620; 12393447; 12383707;…	NM_000903	2556.32	NM_000903	GO:0003955(NAD(P)H dehydrogenase (quinone) activity)|GO:0004128(cytochrome-b5 reductase activity)|GO:0005737(cytoplasm)|GO:0006805(xenobiotic metabolic process)|GO:0006809(nitric oxide biosynthetic process)|GO:0006979(response to oxidative stress)|GO:0007271(synaptic transmission, cholinergic)|GO:0009055(electron carrier activity)|GO:0009636(response to toxin)|GO:0016491(oxidoreductase activity)|…	Hs.406515	ENST00000379046	Homo sapiens NAD(P)H dehydrogenase, quinone 1 (NQO1), transcript variant 1, mRNA [NM_000903]	NM_000903	NP118702
A_33_P3290343	CYP1B1	1.49517	0.0187845	1.528	1.43496	1.52443	P	110.118	73.855	P	102.429	67.0345	P	122.618	85.4508	P	105.307	69.0797	GO:0001525(angiogenesis)|GO:0004497(monooxygenase activity)|GO:0005783(endoplasmic reticulum)|GO:0005789(endoplasmic reticulum membrane)|GO:0005792(microsome)|GO:0006725(cellular aromatic compound metabolic process)|GO:0006805(xenobiotic metabolic process)|GO:0007601(visual perception)|GO:0008210(estrogen metabolic process)|GO:0009055(electron carrier activity)|GO:0009404(toxin metabolic process)…	Hs.154654	ENST00000407341	Homo sapiens cytochrome P450, family 1, subfamily B, polypeptide 1 (CYP1B1), mRNA [NM_000104]	NM_000104	hs|2p22.2	THC2468299	GO:0004497(monooxygenase activity)|GO:0005515(protein binding)|GO:0005783(endoplasmic reticulum)|GO:0005789(endoplasmic reticulum membrane)|GO:0005792(microsome)|GO:0006725(cellular aromatic compound metabolic process)|GO:0007601(visual perception)|GO:0008210(estrogen metabolic process)|GO:0009055(electron carrier activity)|GO:0009404(toxin metabolic process)|GO:0010033(response to organic substa…	cytochrome P450, family 1, subfamily B, polypeptide 1	NM_000104	ATTAGCGTTTAAGGTGAGCATAAATCAACTGTCCATCAGGTGAGGTGTGCTCCATACCCA	1545											NM_000104	8534.62	NM_000104	GO:0004497(monooxygenase activity)|GO:0005515(protein binding)|GO:0005783(endoplasmic reticulum)|GO:0005789(endoplasmic reticulum membrane)|GO:0005792(microsome)|GO:0006725(cellular aromatic compound metabolic process)|GO:0007601(visual perception)|GO:0008210(estrogen metabolic process)|GO:0009055(electron carrier activity)|GO:0009404(toxin metabolic process)|GO:0010033(response to organic substa…	Hs.154654	ENST00000407341	Homo sapiens cytochrome P450, family 1, subfamily B, polypeptide 1 (CYP1B1), mRNA [NM_000104]	NM_000104
A_23_P89601	KRT32	1.49259	0.0351064	1.95159	1.57418	1.08239	P	25.8805	17.3755	P	28.5748	14.6418	P	27.1874	17.2709	P	21.8793	20.2139	GO:0005198(structural molecule activity)|GO:0005882(intermediate filament)|GO:0008544(epidermis development)	Hs.41752	ENST00000225899	Homo sapiens keratin 32 (KRT32), mRNA [NM_002278]	NM_002278	hs|17q21.2	THC2482607	GO:0005198(structural molecule activity)|GO:0005515(protein binding)|GO:0005882(intermediate filament)|GO:0008544(epidermis development)	keratin 32	NM_002278	AACTGTTCTCTTTGGTGATGTTTCTGGTTGTCTGTGCTGCCTCAAAGAGCGTGTGTTCTT	3882	GO:5882(intermediate filament)	GO:5515(protein binding); GO:5198(structural molecule activity)	The protein encoded by this gene is a member of the keratin gene family. As a type I hair keratin, it is an acidic protein which heterodimerizes with type II keratins to form hair and nails. The type I hair keratins are clustered in a region of chromosome 17q12-q21 and have the same direction of transcription.	GO:8544(epidermis development)			keratin 32		KEGG pathway: Cell Communication 01430	17353931; 16831889; 12543931; 10391933; 8823373; 7686952; 7556444; 2456239	NM_002278	104.123	NM_002278	GO:0005198(structural molecule activity)|GO:0005515(protein binding)|GO:0005882(intermediate filament)|GO:0008544(epidermis development)	Hs.41752	ENST00000225899	Homo sapiens keratin 32 (KRT32), mRNA [NM_002278]	NM_002278	THC2263159
A_23_P68031	STAT4	1.49053	0.0239574	1.09918	1.57522	1.91256	P	39.1109	26.5243	P	35.2807	32.0974	P	40.8477	25.9315	P	41.2042	21.544	GO:0003700(sequence-specific DNA binding transcription factor activity)|GO:0004871(signal transducer activity)|GO:0005509(calcium ion binding)|GO:0005634(nucleus)|GO:0005730(nucleolus)|GO:0005737(cytoplasm)|GO:0006355(regulation of transcription, DNA-dependent)|GO:0006468(protein phosphorylation)|GO:0007259(JAK-STAT cascade)|GO:0008283(cell proliferation)|GO:0019221(cytokine-mediated signaling pa…	Hs.80642	ENST00000392320	Homo sapiens signal transducer and activator of transcription 4 (STAT4), transcript variant 1, mRNA [NM_003151]	NM_003151	hs|2q32.2	THC2564910	GO:0003700(transcription factor activity)|GO:0004871(signal transducer activity)|GO:0005509(calcium ion binding)|GO:0005515(protein binding)|GO:0005634(nucleus)|GO:0005730(nucleolus)|GO:0005737(cytoplasm)|GO:0006355(regulation of transcription, DNA-dependent)|GO:0006468(protein amino acid phosphorylation)|GO:0007165(signal transduction)|GO:0007259(JAK-STAT cascade)|GO:0008283(cell proliferation)|…	signal transducer and activator of transcription 4	NM_003151	CCATGTCTCCAAGTGTGTATGCGGTGTTGAGAGAAAACCTGAGTCCCACAACAATTGAAA	6775	GO:5634(nucleus)	GO:5509(calcium ion binding); GO:5515(protein binding); GO:4871(signal transducer activity); GO:3700(transcription factor activity)	The protein encoded by this gene is a member of the STAT family of transcription factors. In response to cytokines and growth factors, STAT family members are phosphorylated by the receptor associated kinases, and then form homo- or heterodimers that translocate to the cell nucleus where they act as transcription activators. This protein is essential for mediating responses to IL12 in lymphocytes…	GO:7259(JAK-STAT cascade); GO:8283(cell proliferation); GO:19221(cytokine and chemokine mediated signaling pathway); GO:7242(intracellular signaling cascade); GO:6357(regulation of transcription from RNA polymerase II promoter); GO:6350(transcription)			signal transducer and activator of transcription 4		KEGG pathway: Jak-STAT signaling pathway 04630	17095088; 17046972; 16301617; 16081070; 15489334; 15087447; 14660657; 12805384; 12716907; 12615922; 12496413; 12477932; 12426389; 12372421; 12039028; 11801649; 11397944; 10961885; 10779770; 10415122; 9989503; 9890938; 9630226; 9284918; 8700208; 8007943; 7638186	NM_003151	120.123	NM_003151	GO:0003700(transcription factor activity)|GO:0004871(signal transducer activity)|GO:0005509(calcium ion binding)|GO:0005515(protein binding)|GO:0005634(nucleus)|GO:0005730(nucleolus)|GO:0005737(cytoplasm)|GO:0006355(regulation of transcription, DNA-dependent)|GO:0006468(protein amino acid phosphorylation)|GO:0007165(signal transduction)|GO:0007259(JAK-STAT cascade)|GO:0008283(cell proliferation)|…	Hs.80642	ENST00000392320	Homo sapiens signal transducer and activator of transcription 4 (STAT4), mRNA [NM_003151]	NM_003151	THC2345405
A_23_P205519	ABHD4	1.48899	0.0179481	1.32714	1.73005	1.43781	P	459.159	307.934	P	445.982	336.046	P	511.57	295.696	P	419.926	292.059	GO:0016042(lipid catabolic process)|GO:0016787(hydrolase activity)	Hs.445665	ENST00000428304	Homo sapiens abhydrolase domain containing 4 (ABHD4), mRNA [NM_022060]	NM_022060	hs|14q11.2	THC2462099	GO:0016042(lipid catabolic process)|GO:0016787(hydrolase activity)	abhydrolase domain containing 4	NM_022060	ATGGTTTCCAGCTCAATCCACCCCTGACCCATCTGTCAGCTTTTTCCCAGGGAGCCGTTT	63874		GO:4177(aminopeptidase activity); GO:16787(hydrolase activity)		GO:6725(aromatic compound metabolic process); GO:16042(lipid catabolic process); GO:6508(proteolysis)			abhydrolase domain containing 4			16818490; 15489334; 14702039; 12477932	NM_022060	2392.43	NM_022060	GO:0016042(lipid catabolic process)|GO:0016787(hydrolase activity)	Hs.445665	ENST00000428304	Homo sapiens abhydrolase domain containing 4 (ABHD4), mRNA [NM_022060]	NM_022060	THC2246119
A_23_P407206	CLN8	1.4875	0.0211634	1.42443	1.45461	1.58847	P	93.3611	62.7855	P	82.9839	58.2574	P	103.872	71.4088	P	93.2277	58.6903	GO:0001306(age-dependent response to oxidative stress)|GO:0005783(endoplasmic reticulum)|GO:0005789(endoplasmic reticulum membrane)|GO:0005793(ER-Golgi intermediate compartment)|GO:0006644(phospholipid metabolic process)|GO:0006672(ceramide metabolic process)|GO:0006869(lipid transport)|GO:0007006(mitochondrial membrane organization)|GO:0007040(lysosome organization)|GO:0007399(nervous system dev…	Hs.127675	ENST00000331222	Homo sapiens ceroid-lipofuscinosis, neuronal 8 (epilepsy, progressive with mental retardation) (CLN8), mRNA [NM_018941]	NM_018941	hs|8p23.3	THC2475734	GO:0001306(age-dependent response to oxidative stress)|GO:0005783(endoplasmic reticulum)|GO:0005793(ER-Golgi intermediate compartment)|GO:0006644(phospholipid metabolic process)|GO:0006869(lipid transport)|GO:0007006(mitochondrial membrane organization)|GO:0007040(lysosome organization)|GO:0007399(nervous system development)|GO:0007628(adult walking behavior)|GO:0008203(cholesterol metabolic proc…	ceroid-lipofuscinosis, neuronal 8 (epilepsy, progressive with mental retardation)	NM_018941	AATGTACTTCACTCTTAGTAAAATGTATTTACTATTTTAGTAACAAAAATATACTTGCCT	2055	GO:5793(ER-Golgi intermediate compartment); GO:5783(endoplasmic reticulum); GO:16021(integral to membrane); GO:16020(membrane)		This gene encodes a transmembrane protein belonging to a family of proteins containing TLC domains, which are postulated to function in lipid synthesis, transport, or sensing. The protein localizes to the endoplasmic reticulum (ER), and may recycle between the ER and ER-Golgi intermediate compartment. Mutations in this gene are associated with progressive epilepsy with mental retardation (EMPR), …	GO:46513(ceramide biosynthetic process); GO:8203(cholesterol metabolic process); GO:8610(lipid biosynthetic process); GO:6869(lipid transport); GO:45861(negative regulation of proteolysis); GO:7399(nervous system development); GO:6644(phospholipid metabolic process); GO:30163(protein catabolic process)	FLI_CDNA; oligo capping; fis (full insert sequence)			Ceroid lipofuscinosis, neuronal 8; Ceroid lipofuscinosis, neuronal, 8, Northern epilepsy variant		16086686; 15489334; 15024724; 14702039; 14508709; 12477932; 12151215; 11073227; 10861296; 10740217; 10508524; 8743986	NM_018941	86.9696	NM_018941	GO:0001306(age-dependent response to oxidative stress)|GO:0005783(endoplasmic reticulum)|GO:0005793(ER-Golgi intermediate compartment)|GO:0006644(phospholipid metabolic process)|GO:0006869(lipid transport)|GO:0007006(mitochondrial membrane organization)|GO:0007040(lysosome organization)|GO:0007399(nervous system development)|GO:0007628(adult walking behavior)|GO:0008203(cholesterol metabolic proc…	Hs.127675	ENST00000331222	Homo sapiens ceroid-lipofuscinosis, neuronal 8 (epilepsy, progressive with mental retardation) (CLN8), mRNA [NM_018941]	NM_018941	THC2249617
A_32_P129894	MEGF9	1.4833	0.0191992	1.32725	1.5941	1.54248	P	134.376	90.3007	P	119.829	90.2837	P	145.141	91.0489	P	138.159	89.5695	GO:0005488(binding)|GO:0005509(calcium ion binding)|GO:0005575(cellular_component)|GO:0008150(biological_process)|GO:0016020(membrane)|GO:0016021(integral to membrane)	Hs.494977	ENST00000373930	Homo sapiens multiple EGF-like-domains 9 (MEGF9), mRNA [NM_001080497]	NM_001080497	hs|9q33.2	THC2589507	GO:0004872(receptor activity)|GO:0005509(calcium ion binding)|GO:0005575(cellular_component)|GO:0008150(biological_process)|GO:0016020(membrane)|GO:0016021(integral to membrane)	multiple EGF-like-domains 9	NM_001080497	TTTAGACAACATTTGTAGACACCTCAAATTATATCACTGTTCTCTAGCGCCAATATTCCC	1955	GO:0008372(cellular component unknown);GO:0016021(integral to membrane)	GO:0005198(structural molecule activity);GO:0005509(calcium ion binding)									NM_001080497	996.908	NM_001080497	GO:0004872(receptor activity)|GO:0005509(calcium ion binding)|GO:0005575(cellular_component)|GO:0008150(biological_process)|GO:0016020(membrane)|GO:0016021(integral to membrane)	Hs.494977	ENST00000373930	Homo sapiens multiple EGF-like-domains 9 (MEGF9), mRNA [NM_001080497]	NM_001080497	THC2304429
A_23_P154566	TOX2	1.47906	0.0391885	1.29726	1.60091	1.55798	P	36.0598	24.2461	P	31.5294	24.3045	P	44.4228	27.7485	P	32.2271	20.6852	GO:0003677(DNA binding)|GO:0005634(nucleus)|GO:0006355(regulation of transcription, DNA-dependent)	Hs.26608	ENST00000341197	Homo sapiens TOX high mobility group box family member 2 (TOX2), transcript variant 3, mRNA [NM_032883]	NM_032883	hs|20q13.12	THC2606559	GO:0003677(DNA binding)|GO:0005634(nucleus)|GO:0045449(regulation of transcription)	TOX high mobility group box family member 2	NM_032883	AAGTTACAGCTTATCCTACCGTGTGTGTGGTTTTGGGGTTTCGTTTGGGTTTGGGTTCTT	84969	GO:5634(nucleus)	GO:3677(DNA binding)		GO:6355(regulation of transcription, DNA-dependent); GO:6350(transcription)			chromosome 20 open reading frame 100			15489334; 14764631; 14702039; 12477932; 11780052	NM_032883	12003.4	NM_032883	GO:0003677(DNA binding)|GO:0005634(nucleus)|GO:0045449(regulation of transcription)	Hs.26608	ENST00000341197	Homo sapiens TOX high mobility group box family member 2 (TOX2), transcript variant 3, mRNA [NM_032883]	NM_032883	NP405494
A_33_P3305438		1.47555	0.0444604	1.78863	1.21468	1.4787	P	26.0009	17.8178	P	26.3222	14.7164	P	25.7626	21.2094	P	25.9181	17.5276						hs|7q36.3					GATGGTGGCTGTTGTGGTGGAGTTGATGGAGGTGATAGAGGTGGTTGTGCTGGTGGTTGT													31.8538
A_23_P40847	CHST2	1.47542	0.0190317	1.2597	1.7459	1.46037	P	618.712	420.537	P	607.715	482.427	P	675.807	387.083	P	572.615	392.102	GO:0001517(N-acetylglucosamine 6-O-sulfotransferase activity)|GO:0005794(Golgi apparatus)|GO:0005802(trans-Golgi network)|GO:0005975(carbohydrate metabolic process)|GO:0006044(N-acetylglucosamine metabolic process)|GO:0006790(sulfur compound metabolic process)|GO:0006954(inflammatory response)|GO:0007275(multicellular organismal development)|GO:0008146(sulfotransferase activity)|GO:0016020(membra…	Hs.8786	ENST00000309575	Homo sapiens carbohydrate (N-acetylglucosamine-6-O) sulfotransferase 2 (CHST2), mRNA [NM_004267]	NM_004267	hs|3q24	THC2463433	GO:0001517(N-acetylglucosamine 6-O-sulfotransferase activity)|GO:0005794(Golgi apparatus)|GO:0005802(trans-Golgi network)|GO:0005975(carbohydrate metabolic process)|GO:0006044(N-acetylglucosamine metabolic process)|GO:0006790(sulfur metabolic process)|GO:0006954(inflammatory response)|GO:0007275(multicellular organismal development)|GO:0016020(membrane)|GO:0016021(integral to membrane)|GO:0016740…	carbohydrate (N-acetylglucosamine-6-O) sulfotransferase 2	NM_004267	GTTCCAGTAACCCAAATCTTGTTTACAAAATATTCGTGGTATCTGTGAACATGTTAAGAG	9435	GO:16021(integral to membrane); GO:31228(intrinsic to Golgi membrane); GO:16020(membrane); GO:5802(trans-Golgi network)	GO:1517(N-acetylglucosamine 6-O-sulfotransferase activity); GO:16740(transferase activity)		GO:6044(N-acetylglucosamine metabolic process); GO:5975(carbohydrate metabolic process); GO:6954(inflammatory response); GO:7275(multicellular organismal development); GO:6790(sulfur metabolic process)			carbohydrate (N-acetylglucosamine-6-O) sulfotransferase 2		KEGG pathway: Glycan structures - biosynthesis 1 01030; KEGG pathway: Keratan sulfate biosynthesis 00533	15632306; 15489334; 15220337; 14702039; 12855678; 12501187; 12477932; 11726653; 11310842; 11056388; 11042394; 10528213; 10049591; 9722682; 9712885	NM_004267	433.602	NM_004267	GO:0001517(N-acetylglucosamine 6-O-sulfotransferase activity)|GO:0005794(Golgi apparatus)|GO:0005802(trans-Golgi network)|GO:0005975(carbohydrate metabolic process)|GO:0006044(N-acetylglucosamine metabolic process)|GO:0006790(sulfur metabolic process)|GO:0006954(inflammatory response)|GO:0007275(multicellular organismal development)|GO:0016020(membrane)|GO:0016021(integral to membrane)|GO:0016740…	Hs.8786	ENST00000309575	Homo sapiens carbohydrate (N-acetylglucosamine-6-O) sulfotransferase 2 (CHST2), mRNA [NM_004267]	NM_004267	THC2236355
A_23_P107247	CACNA1G	1.47486	0.0209884	1.59555	1.67369	1.20134	P	83.3009	56.8406	P	80.1075	50.2067	P	89.4895	53.4683	P	80.3057	66.8469	GO:0002027(regulation of heart rate)|GO:0005216(ion channel activity)|GO:0005244(voltage-gated ion channel activity)|GO:0005245(voltage-gated calcium channel activity)|GO:0005886(plasma membrane)|GO:0005891(voltage-gated calcium channel complex)|GO:0006810(transport)|GO:0006811(ion transport)|GO:0006816(calcium ion transport)|GO:0007268(synaptic transmission)|GO:0007411(axon guidance)|GO:0008332(…	Hs.591169	ENST00000360761	Homo sapiens calcium channel, voltage-dependent, T type, alpha 1G subunit (CACNA1G), transcript variant 1, mRNA [NM_018896]	NM_018896	hs|17q21.33	THC2472806	GO:0002027(regulation of heart rate)|GO:0005244(voltage-gated ion channel activity)|GO:0005509(calcium ion binding)|GO:0005886(plasma membrane)|GO:0005891(voltage-gated calcium channel complex)|GO:0006811(ion transport)|GO:0006816(calcium ion transport)|GO:0007204(elevation of cytosolic calcium ion concentration)|GO:0008332(low voltage-gated calcium channel activity)|GO:0010045(response to nickel…	calcium channel, voltage-dependent, T type, alpha 1G subunit	NM_018896	GCTCTGGGTACCTGCAAGCAGAACTTCCAAAGAGAGTTAAAAGCAGCAGCCCCGGCAACT	8913	GO:16021(integral to membrane); GO:16020(membrane); GO:5624(membrane fraction); GO:5891(voltage-gated calcium channel complex)	GO:5509(calcium ion binding); GO:5216(ion channel activity); GO:8332(low voltage-gated calcium channel activity); GO:5245(voltage-gated calcium channel activity)	Voltage-activated calcium channels can be distinguished based on their voltage-dependence, deactivation, and single-channel conductance. See MIM 601011. Low-voltage-activated calcium channels are referred to as 'T' type because their currents are both transient, owing to fast inactivation, and tiny, owing to small conductance. T-type channels are thought to be involved in pacemaker activity, low-…	GO:6816(calcium ion transport); GO:6811(ion transport)			voltage-dependent calcium channel alpha 1G subunit isoform 1		KEGG pathway: Calcium signaling pathway 04020; KEGG pathway: MAPK signaling pathway 04010; KEGG pathway: Type II diabetes mellitus 04930	16713569; 16671074; 16382099; 15774856; 15465033; 12752779; 12676336; 12477932; 12168954; 11927664; 10692398; 10648811; 10574461; 10548410; 10493502; 9495342	NM_018896	17.1737	NM_018896	GO:0002027(regulation of heart rate)|GO:0005244(voltage-gated ion channel activity)|GO:0005509(calcium ion binding)|GO:0005886(plasma membrane)|GO:0005891(voltage-gated calcium channel complex)|GO:0006811(ion transport)|GO:0006816(calcium ion transport)|GO:0007204(elevation of cytosolic calcium ion concentration)|GO:0008332(low voltage-gated calcium channel activity)|GO:0010045(response to nickel…	Hs.591169	ENST00000442258	Homo sapiens calcium channel, voltage-dependent, T type, alpha 1G subunit (CACNA1G), transcript variant 1, mRNA [NM_018896]	NM_018896	NP164269
A_23_P110941	GSTA4	1.46746	0.00672366	1.21978	1.7264	1.50065	P	60.2682	41.1918	P	56.0098	45.9181	P	63.1539	36.5812	P	61.6409	41.0761	GO:0004364(glutathione transferase activity)|GO:0005737(cytoplasm)|GO:0005829(cytosol)|GO:0006749(glutathione metabolic process)|GO:0006805(xenobiotic metabolic process)|GO:0008152(metabolic process)|GO:0016740(transferase activity)|GO:0042803(protein homodimerization activity)	Hs.485557	ENST00000370960	Homo sapiens glutathione S-transferase alpha 4 (GSTA4), mRNA [NM_001512]	NM_001512	hs|6p12.2	THC2550721	GO:0004364(glutathione transferase activity)|GO:0005737(cytoplasm)|GO:0008152(metabolic process)|GO:0016740(transferase activity)	glutathione S-transferase alpha 4	NM_001512	ATCCCAGCTCTGTCATGGTGCTATCTATGTATTAAGTTGGGTCCTAAGTTGGGTCTTTTG	2941		GO:4364(glutathione transferase activity); GO:16740(transferase activity)	Cytosolic and membrane-bound forms of glutathione S-transferase are encoded by two distinct supergene families. These enzymes are involved in cellular defense against toxic, carcinogenic, and pharmacologically active electrophilic compounds. At present, eight distinct classes of the soluble cytoplasmic mammalian glutathione S-transferases have been identified: alpha, kappa, mu, omega, pi, sigma, …	GO:8152(metabolic process); GO:6950(response to stress)			glutathione S-transferase A4		KEGG pathway: Glutathione metabolism 00480; KEGG pathway: Metabolism of xenobiotics by cytochrome P450 00980; Reactome Event:Metabolism of xenobiotics 140192	16189514; 16054170; 16005854; 15489334; 14761685; 14702039; 14574404; 12477932; 12093480; 11884396; 11851347; 11724905; 11687296; 11640913; 11368510; 10329152; 9820822; 9587421; 9480897; 9461507	NM_001512	2721.26	NM_001512	GO:0004364(glutathione transferase activity)|GO:0005737(cytoplasm)|GO:0008152(metabolic process)|GO:0016740(transferase activity)	Hs.485557	ENST00000370960	Homo sapiens glutathione S-transferase alpha 4 (GSTA4), mRNA [NM_001512]	NM_001512	THC2268264
A_24_P324520	MTCP1	1.46355	0.0472284	1.26702	1.93512	1.2786	P	27.4687	19.4499	P	38.9705	30.7576	P	24.0411	12.4236	P	19.3945	15.1686	GO:0005739(mitochondrion)|GO:0008283(cell proliferation)	Hs.6917	ENST00000362018	Homo sapiens mature T-cell proliferation 1 (MTCP1), nuclear gene encoding mitochondrial protein, mRNA [NM_001018025]	NM_001018025	hs|Xq28	THC2617380	GO:0005739(mitochondrion)|GO:0008283(cell proliferation)	mature T-cell proliferation 1	NM_001018025	TCTCATGTGGCAACTCTACCCGGAGGAGCGCTACATGGATAACAACTCTCGCTTGTGGCA	4515	GO:5739(mitochondrion)		This gene was identified by involvement in some t(X;14) translocations associated with mature T-cell proliferations. The gene has two ORFs that encode two different proteins. The upstream ORF encodes a 13kDa protein that is a member of the TCL1 family; this protein may be involved in leukemogenesis. The downstream ORF encodes an 8kDa protein that localizes to mitochondria. Alternative splicing re…	GO:8283(cell proliferation); GO:74(regulation of progression through cell cycle)			mature T-cell proliferation 1 isoform p8			16381901; 16189514; 15489336; 15489334; 12477932; 11707444; 11076863; 10959629; 9691281; 9520380; 9518463; 9405159; 9315101; 8634440; 8361760; 8247530; 8152252; 7970717; 7784073; 1303175	NM_001018025	7.47185	NM_001018025	GO:0005739(mitochondrion)|GO:0008283(cell proliferation)	Hs.6917	ENST00000362018	Homo sapiens mature T-cell proliferation 1 (MTCP1), nuclear gene encoding mitochondrial protein, mRNA [NM_001018025]	NM_001018025	THC2375153
A_23_P94533	CTSL1	1.46279	0.0199503	1.37766	1.40403	1.61819	P	3320.37	2275.18	P	3136.12	2276.41	P	3516.44	2504.53	P	3308.53	2044.59	GO:0004197(cysteine-type endopeptidase activity)|GO:0005515(protein binding)|GO:0005576(extracellular region)|GO:0005634(nucleus)|GO:0005764(lysosome)|GO:0006508(proteolysis)|GO:0008233(peptidase activity)|GO:0042393(histone binding)|GO:0071888(macrophage apoptosis)	Hs.418123	ENST00000375894	Homo sapiens cathepsin L1 (CTSL1), transcript variant 1, mRNA [NM_001912]	NM_001912	hs|9q21.33	THC2576582	GO:0004177(aminopeptidase activity)|GO:0004197(cysteine-type endopeptidase activity)|GO:0005576(extracellular region)|GO:0005625(soluble fraction)|GO:0005764(lysosome)|GO:0006508(proteolysis)|GO:0008233(peptidase activity)|GO:0030984(kininogen binding)|GO:0042277(peptide binding)	cathepsin L1	NM_001912	AAGACATGGATCATGGTGTGCTGGTGGTTGGCTACGGATTTGAAAGCACAGAATCAGATA	1514	GO:5576(extracellular region); GO:5764(lysosome)	GO:4217(cathepsin L activity); GO:4197(cysteine-type endopeptidase activity)	The protein encoded by this gene is a lysosomal cysteine proteinase that plays a major role in intracellular protein catabolism. Its substrates include collagen and elastin, as well as alpha-1 protease inhibitor, a major controlling element of neutrophil elastase activity. The encoded protein has been implicated in several pathologic processes, including myofibril necrosis in myopathies and in my…	GO:6508(proteolysis)			cathepsin L1 preproprotein		KEGG pathway: Antigen processing and presentation 04612	17227755; 16918298; 16913838; 16740135; 16433682; 16354158; 16335952; 16303743; 15982660; 15832773; 15816632; 15665831; 15512772; 15498563; 15489334; 15454886; 15318816; 15255544; 15100281; 15099520; 14718574; 14702039; 12941783; 12926111; 12921779; 12818188; 12809493; 12754519; 12748383; 12504904; 12492488; 12477932; 12437119; 12437117; 12137950; 11978977; 11801256; 11777924; 11771045; 11767948;…	NM_001912	21317	NM_001912	GO:0004177(aminopeptidase activity)|GO:0004197(cysteine-type endopeptidase activity)|GO:0005576(extracellular region)|GO:0005625(soluble fraction)|GO:0005764(lysosome)|GO:0006508(proteolysis)|GO:0008233(peptidase activity)|GO:0030984(kininogen binding)|GO:0042277(peptide binding)	Hs.418123	ENST00000340342	Homo sapiens cathepsin L1 (CTSL1), transcript variant 1, mRNA [NM_001912]	NM_001912	NP522471
A_33_P3336617	ALDH3A2	1.46256	0.0199329	1.39014	1.51029	1.49012	P	11625.4	7936.38	P	10743.5	7728.35	P	12768.7	8454.49	P	11364.1	7626.28	GO:0004028(3-chloroallyl aldehyde dehydrogenase activity)|GO:0004029(aldehyde dehydrogenase (NAD) activity)|GO:0004030(aldehyde dehydrogenase [NAD(P)+] activity)|GO:0005783(endoplasmic reticulum)|GO:0005789(endoplasmic reticulum membrane)|GO:0005792(microsome)|GO:0006081(cellular aldehyde metabolic process)|GO:0006629(lipid metabolic process)|GO:0007417(central nervous system development)|GO:0007…	Hs.499886	ENST00000476965	Homo sapiens aldehyde dehydrogenase 3 family, member A2 (ALDH3A2), transcript variant 2, mRNA [NM_000382]	NM_000382	hs|17p11.2	THC2587236	GO:0004028(3-chloroallyl aldehyde dehydrogenase activity)|GO:0004029(aldehyde dehydrogenase (NAD) activity)|GO:0004030(aldehyde dehydrogenase [NAD(P)+] activity)|GO:0005783(endoplasmic reticulum)|GO:0006081(cellular aldehyde metabolic process)|GO:0006629(lipid metabolic process)|GO:0007417(central nervous system development)|GO:0007422(peripheral nervous system development)|GO:0008544(epidermis d…	aldehyde dehydrogenase 3 family, member A2	NM_000382	AAACGGTTCAACAAAGAAAAACTCGGTCTCCTGTTGCTCACTTTCCTGGGTATTGTAGCC	224											NM_000382	5163.24	NM_000382	GO:0004028(3-chloroallyl aldehyde dehydrogenase activity)|GO:0004029(aldehyde dehydrogenase (NAD) activity)|GO:0004030(aldehyde dehydrogenase [NAD(P)+] activity)|GO:0005783(endoplasmic reticulum)|GO:0006081(cellular aldehyde metabolic process)|GO:0006629(lipid metabolic process)|GO:0007417(central nervous system development)|GO:0007422(peripheral nervous system development)|GO:0008544(epidermis d…	Hs.499886	ENST00000404114	Homo sapiens aldehyde dehydrogenase 3 family, member A2 (ALDH3A2), transcript variant 2, mRNA [NM_000382]	NM_000382
A_24_P256692	MIA3	1.45636	0.0272686	1.29424	1.40728	1.69592	P	48.8839	33.5496	P	44.4846	34.3712	P	49.9003	35.4586	P	52.2668	30.8191	GO:0002687(positive regulation of leukocyte migration)|GO:0005515(protein binding)|GO:0005783(endoplasmic reticulum)|GO:0005789(endoplasmic reticulum membrane)|GO:0006887(exocytosis)|GO:0007162(negative regulation of cell adhesion)|GO:0015031(protein transport)|GO:0016020(membrane)|GO:0016021(integral to membrane)|GO:0030336(negative regulation of cell migration)|GO:0042060(wound healing)	Hs.118474	ENST00000344441	Homo sapiens melanoma inhibitory activity family, member 3 (MIA3), mRNA [NM_198551]	NM_198551	hs|1q41	THC2491403	GO:0002687(positive regulation of leukocyte migration)|GO:0005515(protein binding)|GO:0005783(endoplasmic reticulum)|GO:0005789(endoplasmic reticulum membrane)|GO:0006887(exocytosis)|GO:0007162(negative regulation of cell adhesion)|GO:0015031(protein transport)|GO:0016020(membrane)|GO:0016021(integral to membrane)|GO:0030336(negative regulation of cell migration)|GO:0042060(wound healing)	melanoma inhibitory activity family, member 3	NM_198551	TTGGTGATTATTCTGTATCTGACATAATTGAGAAACTGGTAAGCTGTAAAGATTCCAGTG	375056		GO:0004618(phosphoglycerate kinase activity)		GO:0006096(glycolysis)	KIAA0268					17044017; 16344560; 15183315; 14702039; 12975309; 12477932; 9039502	NM_198551	235.906	NM_198551	GO:0002687(positive regulation of leukocyte migration)|GO:0005515(protein binding)|GO:0005783(endoplasmic reticulum)|GO:0005789(endoplasmic reticulum membrane)|GO:0006887(exocytosis)|GO:0007162(negative regulation of cell adhesion)|GO:0015031(protein transport)|GO:0016020(membrane)|GO:0016021(integral to membrane)|GO:0030336(negative regulation of cell migration)|GO:0042060(wound healing)	Hs.118474	ENST00000344441	Homo sapiens melanoma inhibitory activity family, member 3 (MIA3), mRNA [NM_198551]	NM_198551	THC2247244
A_24_P643587	ASB8	1.45622	0.0181794	1.17313	1.77835	1.4802	P	55.3515	38.3229	P	52.6427	44.8739	P	57.6023	32.3908	P	55.8095	37.7039	GO:0005634(nucleus)|GO:0005737(cytoplasm)|GO:0035556(intracellular signal transduction)	Hs.432699	ENST00000536549	Homo sapiens ankyrin repeat and SOCS box containing 8 (ASB8), mRNA [NM_024095]	NM_024095	hs|12q13.11	THC2651139	GO:0005634(nucleus)|GO:0005737(cytoplasm)|GO:0007242(intracellular signaling cascade)|GO:0019941(modification-dependent protein catabolic process)	ankyrin repeat and SOCS box containing 8	NM_024095	GCTCTGTAATAACAGTAATAAATAGCTCTGAAATAACAGTCCTAAGAACTCCTAAAGTCC	140461				GO:7242(intracellular signaling cascade)			ankyrin repeat and SOCS box-containing 8			15489334; 14702039; 12559969; 12477932; 12076535	NM_024095	75.9559	NM_024095	GO:0005634(nucleus)|GO:0005737(cytoplasm)|GO:0007242(intracellular signaling cascade)|GO:0019941(modification-dependent protein catabolic process)	Hs.432699	ENST00000317697	Homo sapiens ankyrin repeat and SOCS box-containing 8 (ASB8), mRNA [NM_024095]	NM_024095	NP1212821
A_23_P304716	HES2	1.45572	0.0348995	1.27738	1.54888	1.55919	P	33.944	23.1641	P	28.436	22.2612	P	36.954	23.8586	P	36.4421	23.3724	GO:0003677(DNA binding)|GO:0003690(double-stranded DNA binding)|GO:0005634(nucleus)|GO:0008134(transcription factor binding)|GO:0045892(negative regulation of transcription, DNA-dependent)	Hs.118727	ENST00000377834	Homo sapiens hairy and enhancer of split 2 (Drosophila) (HES2), mRNA [NM_019089]	NM_019089	hs|1p36.31	THC2491453	GO:0003677(DNA binding)|GO:0003690(double-stranded DNA binding)|GO:0005634(nucleus)|GO:0006355(regulation of transcription, DNA-dependent)|GO:0016481(negative regulation of transcription)|GO:0030528(transcription regulator activity)	hairy and enhancer of split 2 (Drosophila)	NM_019089	GCACTAAGCTGCTGGGAACCCATCTGTGCTGAAATGTAGATTTCCCAGGAAACTCAGGCT	54626	GO:5634(nucleus)	GO:3677(DNA binding); GO:30528(transcription regulator activity)		GO:6355(regulation of transcription, DNA-dependent)			hairy and enhancer of split homolog 2			16710414; 15489334; 15254753; 14702039; 12477932; 9570950	NM_019089	4.245	NM_019089	GO:0003677(DNA binding)|GO:0003690(double-stranded DNA binding)|GO:0005634(nucleus)|GO:0006355(regulation of transcription, DNA-dependent)|GO:0016481(negative regulation of transcription)|GO:0030528(transcription regulator activity)	Hs.118727	ENST00000377834	Homo sapiens hairy and enhancer of split 2 (Drosophila) (HES2), mRNA [NM_019089]	NM_019089	THC2370482
A_23_P82351	BBS9	1.45137	0.029942	1.41974	1.53331	1.40442	P	52.9687	36.5594	P	53.0317	37.3532	P	51.1505	33.3596	P	54.7239	38.9654	GO:0003674(molecular_function)|GO:0005515(protein binding)|GO:0005634(nucleus)|GO:0005730(nucleolus)|GO:0005737(cytoplasm)|GO:0005815(microtubule organizing center)|GO:0005856(cytoskeleton)|GO:0005886(plasma membrane)|GO:0005929(cilium)|GO:0007601(visual perception)|GO:0034464(BBSome)|GO:0045444(fat cell differentiation)|GO:0050896(response to stimulus)|GO:0060170(cilium membrane)	Hs.372360	ENST00000434373	Homo sapiens Bardet-Biedl syndrome 9 (BBS9), transcript variant 2, mRNA [NM_198428]	NM_198428	hs|7p14.3	NP089200	GO:0003674(molecular_function)|GO:0005737(cytoplasm)|GO:0005813(centrosome)|GO:0005886(plasma membrane)|GO:0005929(cilium)|GO:0007601(visual perception)|GO:0034464(BBSome)|GO:0045444(fat cell differentiation)|GO:0050896(response to stimulus)|GO:0060170(cilium membrane)	Bardet-Biedl syndrome 9	NM_198428	ATGGGGAAGTCAGCTGAAACTTGTCTTGTTTTGCCAGGAAAGGAAGTAGTTGCCTTTGGT	27241	GO:5575(cellular_component)	GO:3674(molecular_function)	This gene is downregulated by parathyroid hormone in osteoblastic cells, and therefore, is thought to be involved in parathyroid hormone action in bones. The exact function of this gene has not yet been determined. Alternatively spliced transcript variants encoding different isoforms have been identified.	GO:50896(response to stimulus); GO:7601(visual perception)			parathyroid hormone-responsive B1 isoform 2	Bardet-Biedl syndrome 9		16380913; 15489334; 14702039; 12690205; 12618763; 12477932; 10221542	NM_198428	3039.66	NM_198428	GO:0003674(molecular_function)|GO:0005737(cytoplasm)|GO:0005813(centrosome)|GO:0005886(plasma membrane)|GO:0005929(cilium)|GO:0007601(visual perception)|GO:0034464(BBSome)|GO:0045444(fat cell differentiation)|GO:0050896(response to stimulus)|GO:0060170(cilium membrane)	Hs.372360	ENST00000434373	Homo sapiens Bardet-Biedl syndrome 9 (BBS9), transcript variant 2, mRNA [NM_198428]	NM_198428	NP089200
A_24_P592012	ZBTB46	1.44409	0.0299466	1.33219	1.41859	1.59355	P	63.2242	43.6572	P	51.6665	38.7832	P	72.1688	50.8736	P	65.8373	41.3149	GO:0003676(nucleic acid binding)|GO:0005622(intracellular)|GO:0005634(nucleus)|GO:0006355(regulation of transcription, DNA-dependent)|GO:0008270(zinc ion binding)|GO:0046872(metal ion binding)	Hs.585028	ENST00000245663	Homo sapiens zinc finger and BTB domain containing 46 (ZBTB46), mRNA [NM_025224]	NM_025224	hs|20q13.33	THC2627797	GO:0003676(nucleic acid binding)|GO:0005515(protein binding)|GO:0005622(intracellular)|GO:0005634(nucleus)|GO:0008270(zinc ion binding)|GO:0045449(regulation of transcription)|GO:0046872(metal ion binding)	zinc finger and BTB domain containing 46		TGACTTCCTATTACTTATTATAAACCTGTGTTTGTATTGGAGATGTGTCTACTATTGGGG	140685	GO:5622(intracellular); GO:5634(nucleus)	GO:46872(metal ion binding); GO:3676(nucleic acid binding); GO:5515(protein binding); GO:8270(zinc ion binding)		GO:6355(regulation of transcription, DNA-dependent); GO:6350(transcription)	FLI_CDNA; oligo capping; fis (full insert sequence)					15489334; 14702039; 12477932; 12136098; 11780052	NM_025224	4.83493	AK126720	GO:0003676(nucleic acid binding)|GO:0005515(protein binding)|GO:0005622(intracellular)|GO:0005634(nucleus)|GO:0008270(zinc ion binding)|GO:0045449(regulation of transcription)|GO:0046872(metal ion binding)	Hs.585028	ENST00000245663	Zinc finger and BTB domain-containing protein 46 (BTB/POZ domain-containing protein 4)(Zinc finger protein 340) [Source:UniProtKB/Swiss-Prot;Acc:Q86UZ6] [ENST00000245663]		THC2341230
A_33_P3219475	C9orf30-TMEFF1	1.44074	0.0263051	1.33761	1.62556	1.37539	P	65.6497	45.2681	P	54.5983	40.8177	P	76.0742	46.7989	P	66.2766	48.1877		Hs.598100	ENST00000334943	Homo sapiens C9orf30-TMEFF1 readthrough (C9orf30-TMEFF1), mRNA [NM_001198812]	NM_001198812	hs|9q31.1	THC2470652	GO:0005886(plasma membrane)|GO:0007275(multicellular organismal development)|GO:0016021(integral to membrane)	C9orf30-TMEFF1 readthrough	NM_003692	GGTGCTCTTAAAGTGAGCTTAAAATTTATCCAAGACGTATATCCAAATTTGTCCTGTAGT	100526694											NM_001198812	357.391	NM_003692	GO:0005886(plasma membrane)|GO:0007275(multicellular organismal development)|GO:0016021(integral to membrane)	Hs.598100	ENST00000334943	Homo sapiens transmembrane protein with EGF-like and two follistatin-like domains 1 (TMEFF1), mRNA [NM_003692]	NM_003692
A_23_P214533	ZNF323	1.44068	0.0295121	1.20145	1.56202	1.59334	P	62.3119	43.0354	P	53.5156	44.5423	P	65.7847	42.1151	P	67.6355	42.4489	GO:0003676(nucleic acid binding)|GO:0003677(DNA binding)|GO:0003700(sequence-specific DNA binding transcription factor activity)|GO:0005622(intracellular)|GO:0005634(nucleus)|GO:0008270(zinc ion binding)|GO:0016032(viral reproduction)|GO:0046872(metal ion binding)	Hs.656413	ENST00000344279	Homo sapiens zinc finger protein 323 (ZNF323), transcript variant 1, mRNA [NM_030899]	NM_030899	hs|6p22.1	THC2616801	GO:0003700(transcription factor activity)|GO:0005622(intracellular)|GO:0005634(nucleus)|GO:0005737(cytoplasm)|GO:0006355(regulation of transcription, DNA-dependent)|GO:0008270(zinc ion binding)|GO:0046872(metal ion binding)	zinc finger protein 323	NM_030899	CTTCACAAGGTACCTCTTTAATTCATAGCCTTTTATGTCAGCATTATTCTTCTTTTGGGG	64288	GO:5622(intracellular); GO:5634(nucleus)	GO:46872(metal ion binding); GO:3676(nucleic acid binding); GO:3700(transcription factor activity); GO:8270(zinc ion binding)		GO:6355(regulation of transcription, DNA-dependent); GO:6350(transcription)			zinc finger protein 323 isoform 1			14702039; 14574404; 12477932; 12147252	NM_030899	463.103	NM_030899	GO:0003700(transcription factor activity)|GO:0005622(intracellular)|GO:0005634(nucleus)|GO:0005737(cytoplasm)|GO:0006355(regulation of transcription, DNA-dependent)|GO:0008270(zinc ion binding)|GO:0046872(metal ion binding)	Hs.656413	ENST00000344279	Homo sapiens zinc finger protein 323 (ZNF323), transcript variant 1, mRNA [NM_030899]	NM_030899	NP1144858
A_33_P3670415	NAT8L	1.43957	0.0223354	1.48097	1.39775	1.44121	P	420.838	292.739	P	396.768	267.912	P	444.905	318.301	P	420.841	292.005	GO:0005737(cytoplasm)|GO:0005739(mitochondrion)|GO:0005783(endoplasmic reticulum)|GO:0005792(microsome)|GO:0008152(metabolic process)|GO:0016020(membrane)|GO:0016021(integral to membrane)|GO:0016746(transferase activity, transferring acyl groups)|GO:0017188(aspartate N-acetyltransferase activity)|GO:0030867(rough endoplasmic reticulum membrane)|GO:0031966(mitochondrial membrane)|GO:0051586(positi…	Hs.318529	ENST00000423729	Homo sapiens N-acetyltransferase 8-like (GCN5-related, putative) (NAT8L), mRNA [NM_178557]	NM_178557	hs|4p16.3	THC2616006	GO:0008080(N-acetyltransferase activity)|GO:0008152(metabolic process)|GO:0008415(acyltransferase activity)|GO:0016020(membrane)|GO:0016021(integral to membrane)|GO:0016740(transferase activity)	N-acetyltransferase 8-like (GCN5-related, putative)	NM_178557	TGTATAGATGTACGTGTGTGTGCGCATGTGTGCGTGTACATGTGTTTGTGTCTTGGGTAT	339983											NM_178557	711.014	NM_178557	GO:0008080(N-acetyltransferase activity)|GO:0008152(metabolic process)|GO:0008415(acyltransferase activity)|GO:0016020(membrane)|GO:0016021(integral to membrane)|GO:0016740(transferase activity)	Hs.318529	ENST00000437182	Homo sapiens N-acetyltransferase 8-like (GCN5-related, putative) (NAT8L), mRNA [NM_178557]	NM_178557
A_23_P17663	MX1	1.4379	0.0284061	1.31599	1.36883	1.65039	P	58.9939	40.9053	P	49.2906	37.4553	P	63.3067	46.2489	P	64.3844	39.0116	GO:0000166(nucleotide binding)|GO:0003924(GTPase activity)|GO:0005515(protein binding)|GO:0005525(GTP binding)|GO:0005737(cytoplasm)|GO:0005829(cytosol)|GO:0006917(induction of apoptosis)|GO:0006952(defense response)|GO:0007165(signal transduction)|GO:0009615(response to virus)|GO:0019221(cytokine-mediated signaling pathway)|GO:0060337(type I interferon-mediated signaling pathway)	Hs.517307	ENST00000455164	Homo sapiens myxovirus (influenza virus) resistance 1, interferon-inducible protein p78 (mouse) (MX1), transcript variant 2, mRNA [NM_002462]	NM_002462	hs|21q22.3	THC2489881	GO:0000166(nucleotide binding)|GO:0003924(GTPase activity)|GO:0005515(protein binding)|GO:0005525(GTP binding)|GO:0005737(cytoplasm)|GO:0005829(cytosol)|GO:0006917(induction of apoptosis)|GO:0006952(defense response)|GO:0007165(signal transduction)|GO:0009615(response to virus)	myxovirus (influenza virus) resistance 1, interferon-inducible protein p78 (mouse)	NM_002462	CAGCTTATTTCCTCATTTTTATAATGTCCCTTCACAAACCCAGTGTTTTAGGAGCATGAG	4599	GO:5737(cytoplasm)	GO:5525(GTP binding); GO:3924(GTPase activity); GO:166(nucleotide binding); GO:5515(protein binding)	In mouse, the interferon-inducible Mx protein is responsible for a specific antiviral state against influenza virus infection. The protein encoded by this gene is similar to the mouse protein as determined by its antigenic relatedness, induction conditions, physicochemical properties, and amino acid analysis. This cytoplasmic protein is a member of both the dynamin family and the family of large …	GO:6952(defense response); GO:6955(immune response); GO:6917(induction of apoptosis); GO:9615(response to virus); GO:7165(signal transduction)			myxovirus resistance protein 1			17374778; 17126411; 17075576; 16978069; 16843495; 16824203; 16769349; 16704297; 16595158; 16459719; 16168514; 15850793; 15766558; 15757897; 15602733; 15489334; 15221897; 15163707; 15135736; 15117331; 15047845; 14872030; 14752052; 14702039; 14687945; 12944978; 12867637; 12595530; 12539042; 12477932; 11916975; 11911186; 11847228; 11805446; 11716541; 10971132; 10830953; 10590150; 9735310; 9389754; 9…	NM_002462	380.387	NM_002462	GO:0000166(nucleotide binding)|GO:0003924(GTPase activity)|GO:0005515(protein binding)|GO:0005525(GTP binding)|GO:0005737(cytoplasm)|GO:0005829(cytosol)|GO:0006917(induction of apoptosis)|GO:0006952(defense response)|GO:0007165(signal transduction)|GO:0009615(response to virus)	Hs.517307	ENST00000455164	Homo sapiens myxovirus (influenza virus) resistance 1, interferon-inducible protein p78 (mouse) (MX1), transcript variant 2, mRNA [NM_002462]	NM_002462	NP499876
A_23_P254816	TCF15	1.43712	0.0275259	1.52877	1.30886	1.48336	P	58.8721	41.2773	P	51.0466	33.3908	P	64.4073	49.2088	P	61.1623	41.2324	GO:0001756(somitogenesis)|GO:0003016(respiratory system process)|GO:0003677(DNA binding)|GO:0003700(sequence-specific DNA binding transcription factor activity)|GO:0005634(nucleus)|GO:0006357(regulation of transcription from RNA polymerase II promoter)|GO:0007275(multicellular organismal development)|GO:0007498(mesoderm development)|GO:0016265(death)|GO:0035121(tail morphogenesis)|GO:0042755(eati…	Hs.437	ENST00000246080	Homo sapiens transcription factor 15 (basic helix-loop-helix) (TCF15), mRNA [NM_004609]	NM_004609	hs|20p13	THC2477287	GO:0001756(somitogenesis)|GO:0003016(respiratory system process)|GO:0003700(transcription factor activity)|GO:0003702(RNA polymerase II transcription factor activity)|GO:0005634(nucleus)|GO:0006357(regulation of transcription from RNA polymerase II promoter)|GO:0007275(multicellular organismal development)|GO:0016265(death)|GO:0035121(tail morphogenesis)|GO:0042755(eating behavior)|GO:0043583(ear…	transcription factor 15 (basic helix-loop-helix)	NM_004609	AACAAAGACTGTTGGTGACAGGGTGTGTGTGTATCTGTGCGTGAGTGTGAGTGTGTGTGA	6939	GO:5634(nucleus)	GO:3702(RNA polymerase II transcription factor activity); GO:3700(transcription factor activity)	The protein encoded by this gene is found in the nucleus and may be involved in the early transcriptional regulation of patterning of the mesoderm. The encoded basic helix-loop-helix protein requires dimerization with another basic helix-loop-helix protein for efficient DNA binding.	GO:7498(mesoderm development); GO:7275(multicellular organismal development); GO:6357(regulation of transcription from RNA polymerase II promoter)			basic helix-loop-helix transcription factor 15			12477932; 11780052; 8825648; 8041747	NM_004609	67.1792	NM_004609	GO:0001756(somitogenesis)|GO:0003016(respiratory system process)|GO:0003700(transcription factor activity)|GO:0003702(RNA polymerase II transcription factor activity)|GO:0005634(nucleus)|GO:0006357(regulation of transcription from RNA polymerase II promoter)|GO:0007275(multicellular organismal development)|GO:0016265(death)|GO:0035121(tail morphogenesis)|GO:0042755(eating behavior)|GO:0043583(ear…	Hs.437	ENST00000246080	Homo sapiens transcription factor 15 (basic helix-loop-helix) (TCF15), mRNA [NM_004609]	NM_004609	THC2239494
A_33_P3363173		1.43604	0.0254781	1.42339	1.66291	1.25116	P	93.2923	64.6614	P	84.3051	59.2286	P	108.927	65.5036	P	86.645	69.2519						hs|3p21.31					TGTGGGGCTTTTGAACGTGTGCCACTTCCCCAAGCTGTGGTAGGGCTCATGGCTTGGTAA													20.822
A_33_P3345936	CCDC9	1.43575	0.0226352	1.42233	1.36221	1.52754	P	15441	10759.6	P	14507.8	10200	P	15746.9	11559.8	P	16068.4	10519.1		Hs.227782	ENST00000221922	Homo sapiens coiled-coil domain containing 9 (CCDC9), mRNA [NM_015603]	NM_015603	hs|19q13.32	THC2475288		coiled-coil domain containing 9	NM_015603	CCTTTTGAGAGTGTATGAAGCTGGCTGCCTGTGTGTGTGTGTGTGTGTGTGTGTGTGTGT	26093											NM_015603	24586.1	NM_015603		Hs.227782	ENST00000221922	Homo sapiens coiled-coil domain containing 9 (CCDC9), mRNA [NM_015603]	NM_015603
A_23_P204879	CAB39L	1.43218	0.0273313	1.37874	1.45799	1.46135	P	68.1683	47.6143	P	67.9936	49.3159	P	71.3448	48.9337	P	65.1665	44.5934	GO:0004674(protein serine/threonine kinase activity)|GO:0005488(binding)|GO:0005829(cytosol)|GO:0007050(cell cycle arrest)|GO:0008286(insulin receptor signaling pathway)|GO:0046320(regulation of fatty acid oxidation)	Hs.87159	ENST00000410043	Homo sapiens calcium binding protein 39-like (CAB39L), transcript variant 1, mRNA [NM_030925]	NM_030925	hs|13q14.2	THC2560628	GO:0005515(protein binding)|GO:0046320(regulation of fatty acid oxidation)	calcium binding protein 39-like	NM_030925	CGGATGATGAGCAGTTCGCTGACGAGAAGAACTACTTGATTAAACAGATCCGAGACTTGA	81617		GO:5515(protein binding)					calcium binding protein 39-like			17353931; 16344560; 15489334; 15057823; 14702039; 12477932; 8889548	NM_030925	693.878	NM_030925	GO:0005515(protein binding)|GO:0046320(regulation of fatty acid oxidation)	Hs.87159	ENST00000410043	Homo sapiens calcium binding protein 39-like (CAB39L), transcript variant 1, mRNA [NM_030925]	NM_030925	THC2374097
A_33_P3258146	LOC100130539	1.432	0.039443	1.54863	1.22026	1.55392	P	35.4774	24.7765	P	39.8269	25.7174	P	32.6723	26.7749	P	33.9329	21.8371		Hs.694626		PREDICTED: Homo sapiens hypothetical protein LOC100130539 (LOC100130539), mRNA [XM_001724322]	XM_001724322	hs|10q11.21			uncharacterized LOC100130539	XM_001724322	ATGTAAGTAGGCCTTTCCCTGAGCTCTGTGAGCTGCTCTAGCGAATTATTCAAGTGTTAG	100130539											XM_001724322	173.404	XM_001724322		Hs.694626		PREDICTED: Homo sapiens hypothetical protein LOC100130539 (LOC100130539), mRNA [XM_001724322]	XM_001724322
A_33_P3219850		1.43195	0.0348803	1.38115	1.62789	1.30592	P	41.7731	28.9079	P	36.3265	26.3017	P	50.9992	31.3284	P	37.9936	29.0935				Q4RKH8_TETNG (Q4RKH8) Chromosome 21 SCAF15029, whole genome shotgun sequence, partial (4%) [THC2702109]		hs|17q25.2	THC2702109			XM_001725219	CTGGCCCTTATCTGGGGGTCAGGAACTCACGTGCTGAATAAAGAGCAACTCTTTTCCAGA												THC2702109	4.27171	XM_001725219				PREDICTED: Homo sapiens hypothetical LOC100131391 (LOC100131391), mRNA [XM_001725219]	XM_001725219
A_33_P3317761		1.42957	0.0367417	1.26284	1.86039	1.24356	P	34.788	24.6303	P	34.472	27.2972	P	36.0412	19.3729	P	33.8507	27.2208						hs|12p12.1				NR_024064	AGAGCCCAGAGAAGTTCCCTCTCTCTGTCAGAACAACTTTGTAACATTTATTAACCTGAC													279.189	NR_024064				Homo sapiens defender against cell death 1-like (DAD1L), non-coding RNA [NR_024064]	NR_024064
A_24_P681301	UBC	1.42802	0.0235115	1.36154	1.40445	1.5229	P	150842	105687	P	139559	102501	P	163443	116375	P	149525	98184.5	GO:0000075(cell cycle checkpoint)|GO:0000082(G1/S transition of mitotic cell cycle)|GO:0000084(S phase of mitotic cell cycle)|GO:0000187(activation of MAPK activity)|GO:0000209(protein polyubiquitination)|GO:0000216(M/G1 transition of mitotic cell cycle)|GO:0000278(mitotic cell cycle)|GO:0002218(activation of innate immune response)|GO:0002224(toll-like receptor signaling pathway)|GO:0002474(anti…	Hs.520348	ENST00000339647	Homo sapiens ubiquitin C (UBC), mRNA [NM_021009]	NM_021009	hs|12q24.31	THC2586693		ubiquitin C	NM_021009	GCACCCTGTCTGACTACAACATCCAGAAAGAGTCCAGCCTGCACCTGGTGCTCCGTCTTA	7316				GO:6464(protein modification process)			ubiquitin C		KEGG pathway: PPAR signaling pathway 03320	16892003; 15893736; 14745543; 14702039; 12923571; 12883554; 12813030; 12610113; 12477932; 11991975; 11112487; 11087860; 11087859; 9644242; 9525617; 9504932; 9110174; 8917096; 8619474; 2988935; 2820408; 2564731; 1660345; 1315303	NM_021009	61011.4	NM_021009		Hs.520348	ENST00000339647	Homo sapiens ubiquitin C (UBC), mRNA [NM_021009]	NM_021009	NP1143250
A_24_P417596	FLYWCH2	1.42709	0.0332166	1.42985	1.53588	1.32345	P	51.1669	35.7778	P	48.9668	34.2461	P	56.4419	36.7488	P	48.0921	36.3384	GO:0003674(molecular_function)|GO:0005575(cellular_component)|GO:0008150(biological_process)	Hs.534525	ENST00000396958	Homo sapiens FLYWCH family member 2 (FLYWCH2), transcript variant 1, mRNA [NM_138439]	NM_138439	hs|16p13.3	THC2470866		FLYWCH family member 2	NM_138439	AGATCAAGTATAAGTTACTTTTGTAAGCAGAAAAATACTTTCAAACAAGAATAAAAGAAG	114984							hypothetical protein LOC114984			12477932	NM_138439	141.306	NM_138439		Hs.534525	ENST00000431751	Homo sapiens FLYWCH family member 2 (FLYWCH2), transcript variant 1, mRNA [NM_138439]	NM_138439	THC2259260
A_33_P3602006	ADAT2	1.42704	0.0236126	1.43348	1.37606	1.47325	P	12276.7	8618.01	P	11668.4	8139.9	P	13245.8	9625.94	P	11916	8088.2	GO:0008033(tRNA processing)|GO:0008270(zinc ion binding)|GO:0016787(hydrolase activity)|GO:0046872(metal ion binding)	Hs.709561	ENST00000237283	Homo sapiens adenosine deaminase, tRNA-specific 2 (ADAT2), mRNA [NM_182503]	NM_182503	hs|6q24.2	THC2615928	GO:0008033(tRNA processing)|GO:0008270(zinc ion binding)|GO:0016787(hydrolase activity)|GO:0046872(metal ion binding)	adenosine deaminase, tRNA-specific 2	NM_182503	ATGCTTCAGAGGACTTATAATTGCTTGGTTTTGTGTGTGTGTGTGTGTGTGTGTGTGTGT	134637											NM_182503	17272.5	NM_182503	GO:0008033(tRNA processing)|GO:0008270(zinc ion binding)|GO:0016787(hydrolase activity)|GO:0046872(metal ion binding)	Hs.709561	ENST00000237283	Homo sapiens adenosine deaminase, tRNA-specific 2, TAD2 homolog (S. cerevisiae) (ADAT2), mRNA [NM_182503]	NM_182503
A_23_P49254	HBQ1	1.42659	0.0164671	1.59565	1.61589	1.12603	P	119.787	84.2238	P	115.147	72.1633	P	135.103	83.6089	P	109.112	96.8994	GO:0005344(oxygen transporter activity)|GO:0005833(hemoglobin complex)|GO:0006810(transport)|GO:0015671(oxygen transport)|GO:0019825(oxygen binding)|GO:0020037(heme binding)|GO:0046872(metal ion binding)	Hs.247921	ENST00000199708	Homo sapiens hemoglobin, theta 1 (HBQ1), mRNA [NM_005331]	NM_005331	hs|16p13.3	THC2481797	GO:0005344(oxygen transporter activity)|GO:0005833(hemoglobin complex)|GO:0006810(transport)|GO:0015671(oxygen transport)|GO:0019825(oxygen binding)|GO:0020037(heme binding)|GO:0046872(metal ion binding)	hemoglobin, theta 1	NM_005331	TGGAAAGGACCTTCCTGGCTTTCCCCGCCACGAAGACCTACTTCTCCCACCTGGACCTGA	3049	GO:5833(hemoglobin complex)	GO:20037(heme binding); GO:5506(iron ion binding); GO:46872(metal ion binding); GO:19825(oxygen binding); GO:5344(oxygen transporter activity)	Theta-globin mRNA is found in human fetal erythroid tissue but not in adult erythroid or other nonerythroid tissue. The theta-1 gene may be expressed very early in embryonic life, perhaps sometime before 5 weeks. Theta-1 is a member of the human alpha-globin gene cluster that involves five functional genes and two pseudogenes. The order of genes is: 5' - zeta - pseudozeta - mu - pseudoalpha-2 -ps…	GO:15671(oxygen transport); GO:6810(transport)			theta 1 globin			16728641; 15489334; 12477932; 11157797; 7555018; 3422341; 3408475; 2921315; 2649166; 2569721	NM_005331	211.304	NM_005331	GO:0005344(oxygen transporter activity)|GO:0005833(hemoglobin complex)|GO:0006810(transport)|GO:0015671(oxygen transport)|GO:0019825(oxygen binding)|GO:0020037(heme binding)|GO:0046872(metal ion binding)	Hs.247921	ENST00000199708	Homo sapiens hemoglobin, theta 1 (HBQ1), mRNA [NM_005331]	NM_005331	THC2262929
A_33_P3218089	CLDN24	1.42545	0.0348102	1.46013	1.72852	1.14761	P	33.707	23.7561	P	33.9906	23.2792	P	35.8783	20.7567	P	31.2522	27.2324	GO:0005198(structural molecule activity)|GO:0005886(plasma membrane)|GO:0005923(tight junction)|GO:0016021(integral to membrane)|GO:0030054(cell junction)	Hs.727475	ENST00000541814	Homo sapiens claudin 24 (CLDN24), mRNA [NM_001185149]	NM_001185149	hs|4q35.1		GO:0005198(structural molecule activity)|GO:0005886(plasma membrane)|GO:0005923(tight junction)|GO:0016021(integral to membrane)|GO:0016338(calcium-independent cell-cell adhesion)|GO:0030054(cell junction)|GO:0042802(identical protein binding)	claudin 24	NM_001111319	TTCTGGGCTGGTTTGCTGGACTTTCTCTTCTGCTAGGAGGGTGTCTGCTCAACTGCGCAG	100132463											NM_001185149	77.4642	NM_001111319	GO:0005198(structural molecule activity)|GO:0005886(plasma membrane)|GO:0005923(tight junction)|GO:0016021(integral to membrane)|GO:0016338(calcium-independent cell-cell adhesion)|GO:0030054(cell junction)|GO:0042802(identical protein binding)	Hs.333179	ENST00000329738	Homo sapiens claudin 22 (CLDN22), mRNA [NM_001111319]	NM_001111319
A_23_P372946	TM4SF19	1.42141	0.0280758	1.3772	1.55416	1.34174	P	82.5618	58.0603	P	84.216	61.1503	P	86.4183	55.6044	P	77.0512	57.4263	GO:0016020(membrane)|GO:0016021(integral to membrane)	Hs.135997	ENST00000442633	Homo sapiens transmembrane 4 L six family member 19 (TM4SF19), transcript variant 1, mRNA [NM_138461]	NM_138461	hs|3q29	THC2610972	GO:0016020(membrane)|GO:0016021(integral to membrane)	transmembrane 4 L six family member 19	NM_138461	GGTTACCCATTCAAAGACCTGCATAGTAGGAATTATCTGTATGACCGTTCGCTCTGGAAC	116211	GO:16021(integral to membrane); GO:16020(membrane)						transmembrane 4 L six family member 19			16344560; 15489334; 12477932	NM_138461	4.88301	NM_138461	GO:0016020(membrane)|GO:0016021(integral to membrane)	Hs.710321	ENST00000442633	Homo sapiens transmembrane 4 L six family member 19 (TM4SF19), mRNA [NM_138461]	NM_138461	THC2438092
A_23_P127948	ADM	1.42022	9.79139e-05	1.37649	1.48098	1.40521	P	1852.28	1302.79	P	1774.63	1289.24	P	1989.57	1343.41	P	1792.65	1275.71	GO:0001666(response to hypoxia)|GO:0001843(neural tube closure)|GO:0002026(regulation of the force of heart contraction)|GO:0005102(receptor binding)|GO:0005179(hormone activity)|GO:0005576(extracellular region)|GO:0005615(extracellular space)|GO:0005625(soluble fraction)|GO:0005737(cytoplasm)|GO:0006171(cAMP biosynthetic process)|GO:0006701(progesterone biosynthetic process)|GO:0007165(signal tr…	Hs.441047	ENST00000528655	Homo sapiens adrenomedullin (ADM), mRNA [NM_001124]	NM_001124	hs|11p15.4	THC2591417	GO:0001666(response to hypoxia)|GO:0005179(hormone activity)|GO:0005576(extracellular region)|GO:0005615(extracellular space)|GO:0005625(soluble fraction)|GO:0005737(cytoplasm)|GO:0006171(cAMP biosynthetic process)|GO:0006701(progesterone biosynthetic process)|GO:0007165(signal transduction)|GO:0007186(G-protein coupled receptor protein signaling pathway)|GO:0007204(elevation of cytosolic calcium…	adrenomedullin	NM_001124	GTGTAAAGTTGTTCGCCGCGTGGAATGTGAGTGTGTTTGTGTGCATGAAAGAGAAAGACT	133	GO:5576(extracellular region); GO:5615(extracellular space); GO:5625(soluble fraction)	GO:5179(hormone activity)	Adrenomedullin, a hypotensive peptide found in human pheochromocytoma, consists of 52 amino acids, has 1 intramolecular disulfide bond, and shows a slight homology with the calcitonin gene-related peptide. It may function as a hormone in circulation control because it is found in blood in a considerable concentration. The precursor, called preproadrenomedullin, is 185 amino acids long. By RNA-blo…	GO:6171(cAMP biosynthetic process); GO:7267(cell-cell signaling); GO:8015(circulation); GO:7588(excretion); GO:7507(heart development); GO:8284(positive regulation of cell proliferation); GO:7565(pregnancy); GO:6701(progesterone biosynthetic process); GO:9611(response to wounding); GO:7165(signal transduction)			adrenomedullin			17327422; 17053041; 17022943; 16963041; 16821090; 16815566; 16797107; 16622024; 16609682; 16596251; 16517613; 16416151; 16356592; 16322067; 16256216; 16221100; 16115629; 16097366; 15976103; 15974887; 15917349; 15908101; 15902095; 15866060; 15789277; 15788445; 15761041; 15758554; 15711093; 15702240; 15684700; 15677761; 15665526; 15544858; 15531734; 15527794; 15489334; 15361766; 15336545; 15242974;…	NM_001124	62571.3	NM_001124	GO:0001666(response to hypoxia)|GO:0005179(hormone activity)|GO:0005576(extracellular region)|GO:0005615(extracellular space)|GO:0005625(soluble fraction)|GO:0005737(cytoplasm)|GO:0006171(cAMP biosynthetic process)|GO:0006701(progesterone biosynthetic process)|GO:0007165(signal transduction)|GO:0007186(G-protein coupled receptor protein signaling pathway)|GO:0007204(elevation of cytosolic calcium…	Hs.441047	ENST00000278175	Homo sapiens adrenomedullin (ADM), mRNA [NM_001124]	NM_001124	THC2311513
A_23_P163209	BCL2L10	1.41987	0.0336502	1.32328	1.50525	1.43709	P	57.5365	40.637	P	62.1266	46.9491	P	60.8547	40.4282	P	49.6282	34.5338	GO:0005515(protein binding)|GO:0005624(membrane fraction)|GO:0005634(nucleus)|GO:0005739(mitochondrion)|GO:0005829(cytosol)|GO:0006916(anti-apoptosis)|GO:0006919(activation of caspase activity)|GO:0007283(spermatogenesis)|GO:0007292(female gamete generation)|GO:0016020(membrane)|GO:0016021(integral to membrane)|GO:0031965(nuclear membrane)|GO:0042981(regulation of apoptosis)	Hs.283672	ENST00000260442	Homo sapiens BCL2-like 10 (apoptosis facilitator) (BCL2L10), mRNA [NM_020396]	NM_020396	hs|15q21.2	THC2482780	GO:0005515(protein binding)|GO:0005624(membrane fraction)|GO:0005634(nucleus)|GO:0005739(mitochondrion)|GO:0005829(cytosol)|GO:0006916(anti-apoptosis)|GO:0006919(activation of caspase activity)|GO:0007283(spermatogenesis)|GO:0007292(female gamete generation)|GO:0016020(membrane)|GO:0016021(integral to membrane)|GO:0031965(nuclear membrane)|GO:0042981(regulation of apoptosis)	BCL2-like 10 (apoptosis facilitator)	NM_020396	GCATACAAGGAGTCCTGAGGTGGTGATTTGGCCAGTGTTTTAACTTGTGACAAGTACTCA	10017	GO:5829(cytosol); GO:16021(integral to membrane); GO:16020(membrane); GO:5624(membrane fraction); GO:5739(mitochondrion)	GO:5515(protein binding)	The protein encoded by this gene belongs to the BCL-2 protein family. BCL-2 family members form hetero- or homodimers and act as anti- or pro-apoptotic regulators that are involved in a wide variety of cellular activities. The protein encoded by this gene contains conserved BH4, BH1 and BH2 domains. This protein can interact with other members of BCL-2 protein family including BCL2, BCL2L1/BCL-X(…	GO:6916(anti-apoptosis); GO:6919(caspase activation); GO:7292(female gamete generation); GO:42981(regulation of apoptosis); GO:7283(spermatogenesis)			BCL2-like 10 (apoptosis facilitator)			12720100; 12477932; 11689480; 11593390; 11557035; 11278245; 10486928; 9878060; 9829980; 9488720	NM_020396	6.9887	NM_020396	GO:0005515(protein binding)|GO:0005624(membrane fraction)|GO:0005634(nucleus)|GO:0005739(mitochondrion)|GO:0005829(cytosol)|GO:0006916(anti-apoptosis)|GO:0006919(activation of caspase activity)|GO:0007283(spermatogenesis)|GO:0007292(female gamete generation)|GO:0016020(membrane)|GO:0016021(integral to membrane)|GO:0031965(nuclear membrane)|GO:0042981(regulation of apoptosis)	Hs.283672	ENST00000260442	Homo sapiens BCL2-like 10 (apoptosis facilitator) (BCL2L10), mRNA [NM_020396]	NM_020396	THC2264326
A_23_P345220	SH3PXD2A	1.41959	0.0258778	1.40004	1.41156	1.44762	P	143.338	101.014	P	140.519	100.368	P	152.778	108.233	P	136.715	94.4416	GO:0002102(podosome)|GO:0005515(protein binding)|GO:0005737(cytoplasm)|GO:0006801(superoxide metabolic process)|GO:0007154(cell communication)|GO:0030054(cell junction)|GO:0035091(phosphatidylinositol binding)|GO:0042995(cell projection)	Hs.594708	ENST00000315994	Homo sapiens SH3 and PX domains 2A (SH3PXD2A), mRNA [NM_014631]	NM_014631	hs|10q24.33	THC2492107	GO:0002102(podosome)|GO:0005515(protein binding)|GO:0005737(cytoplasm)|GO:0007154(cell communication)|GO:0035091(phosphoinositide binding)|GO:0042995(cell projection)	SH3 and PX domains 2A	NM_014631	ATGTTGAGTTAATCTGCTAGATTGCAGTACTAATGGTAGTGGTTTAGTGTCTTCATGTTA	9644		GO:35091(phosphoinositide binding); GO:5515(protein binding); GO:8483(transaminase activity)		GO:7154(cell communication); GO:8152(metabolic process)			SH3 multiple domains 1			15710903; 15710328; 15164054; 15146197; 14702039; 12615925; 9687503; 9455477	NM_014631	566.845	NM_014631	GO:0002102(podosome)|GO:0005515(protein binding)|GO:0005737(cytoplasm)|GO:0007154(cell communication)|GO:0035091(phosphoinositide binding)|GO:0042995(cell projection)	Hs.594708	ENST00000315994	Homo sapiens SH3 and PX domains 2A (SH3PXD2A), mRNA [NM_014631]	NM_014631	THC2399065
A_23_P31654	RPL8	1.41888	0.0246839	1.32339	1.59725	1.35136	P	130193	91710.6	P	125072	94508.8	P	139134	87108.4	P	126372	93514.6	GO:0003723(RNA binding)|GO:0003735(structural constituent of ribosome)|GO:0005622(intracellular)|GO:0005737(cytoplasm)|GO:0005829(cytosol)|GO:0006412(translation)|GO:0006414(translational elongation)|GO:0006415(translational termination)|GO:0010467(gene expression)|GO:0016032(viral reproduction)|GO:0016070(RNA metabolic process)|GO:0016071(mRNA metabolic process)|GO:0019058(viral infectious cycle…	Hs.178551	ENST00000529920	Homo sapiens ribosomal protein L8 (RPL8), transcript variant 1, mRNA [NM_000973]	NM_000973	hs|8q24.3	THC2505209	GO:0003735(structural constituent of ribosome)|GO:0005622(intracellular)|GO:0005737(cytoplasm)|GO:0005829(cytosol)|GO:0005840(ribosome)|GO:0006414(translational elongation)|GO:0019843(rRNA binding)|GO:0022625(cytosolic large ribosomal subunit)	ribosomal protein L8	NM_000973	TGTGGCCATGAATCCTGTGGAGCATCCTTTTGGAGGTGGCAACCACCAGCACATCGGCAA	6132	GO:5842(cytosolic large ribosomal subunit (sensu Eukaryota)); GO:5622(intracellular); GO:5840(ribosome)	GO:19843(rRNA binding); GO:3735(structural constituent of ribosome)	Ribosomes, the organelles that catalyze protein synthesis, consist of a small 40S subunit and a large 60S subunit. Together these subunits are composed of 4 RNA species and approximately 80 structurally distinct proteins. This gene encodes a ribosomal protein that is a component of the 60S subunit. The protein belongs to the L2P family of ribosomal proteins. It is located in the cytoplasm. In rat…	GO:6412(translation)			ribosomal protein L8		KEGG pathway: Ribosome 03010; Reactome Event:Gene Expression 74160; Reactome Event:Influenza Infection 168254; Reactome Event:Translation 72766	16169070; 15635413; 15592455; 15489334; 14743216; 12962325; 12477932; 11875025; 11790298; 9582194; 9531480; 8722009; 7506540	NM_000973	61999.1	NM_000973	GO:0003735(structural constituent of ribosome)|GO:0005622(intracellular)|GO:0005737(cytoplasm)|GO:0005829(cytosol)|GO:0005840(ribosome)|GO:0006414(translational elongation)|GO:0019843(rRNA binding)|GO:0022625(cytosolic large ribosomal subunit)	Hs.178551	ENST00000394920	Homo sapiens ribosomal protein L8 (RPL8), transcript variant 1, mRNA [NM_000973]	NM_000973	NP092772
A_23_P34093	G6PD	1.41864	0.0247306	1.32689	1.51068	1.42431	P	549.793	387.663	P	544.541	410.389	P	575.457	380.925	P	529.383	371.675	GO:0001816(cytokine production)|GO:0004345(glucose-6-phosphate dehydrogenase activity)|GO:0005536(glucose binding)|GO:0005737(cytoplasm)|GO:0005813(centrosome)|GO:0005829(cytosol)|GO:0005975(carbohydrate metabolic process)|GO:0006098(pentose-phosphate shunt)|GO:0006629(lipid metabolic process)|GO:0006695(cholesterol biosynthetic process)|GO:0006740(NADPH regeneration)|GO:0006749(glutathione metab…	Hs.461047	ENST00000369620	Homo sapiens glucose-6-phosphate dehydrogenase (G6PD), transcript variant 1, mRNA [NM_000402]	NM_000402	hs|Xq28	THC2558545	GO:0001816(cytokine production)|GO:0004345(glucose-6-phosphate dehydrogenase activity)|GO:0005488(binding)|GO:0005536(glucose binding)|GO:0005737(cytoplasm)|GO:0005813(centrosome)|GO:0005829(cytosol)|GO:0005975(carbohydrate metabolic process)|GO:0006006(glucose metabolic process)|GO:0006010(glucose 6-phosphate utilization)|GO:0006629(lipid metabolic process)|GO:0006695(cholesterol biosynthetic pr…	glucose-6-phosphate dehydrogenase	NM_000402	CCACGGAGGCAGACGAGCTGATGAAGAGAGTGGGTTTCCAGTATGAGGGCACCTACAAGT	2539	GO:5575(cellular_component); GO:5737(cytoplasm)	GO:4345(glucose-6-phosphate 1-dehydrogenase activity); GO:16491(oxidoreductase activity)	This gene encodes glucose-6-phosphate dehydrogenase. This protein is a cytosolic enzyme encoded by a housekeeping X-linked gene whose main function is to produce NADPH, a key electron donor in the defense against oxidizing agents and in reductive biosynthetic reactions. G6PD is remarkable for its genetic diversity. Many variants of G6PD, mostly produced from missense mutations, have been describe…	GO:5975(carbohydrate metabolic process); GO:6010(glucose 6-phosphate utilization); GO:6006(glucose metabolic process); GO:6098(pentose-phosphate shunt)			glucose-6-phosphate dehydrogenase isoform a	Favism; G6PD deficiency; Hemolytic anemia due to G6PD deficiency	KEGG pathway: Glutathione metabolism 00480; KEGG pathway: Pentose phosphate pathway 00030; Reactome Event:Metabolism of carbohydrates 71387	16944148; 16934959; 16927025; 16607506; 16483869; 16236267; 16155737; 16143877; 16088936; 16020776; 15957246; 15951569; 15914531; 15906717; 15864125; 15772651; 15727905; 15659240; 15598086; 15592455; 15506519; 15489334; 15466166; 15315792; 15223006; 14757426; 14757424; 14614139; 12972027; 12921788; 12850494; 12768444; 12737943; 12737940; 12737938; 12665801; 12616531; 12588050; 12524354; 12497642;…	NM_000402	1293.46	NM_000402	GO:0001816(cytokine production)|GO:0004345(glucose-6-phosphate dehydrogenase activity)|GO:0005488(binding)|GO:0005536(glucose binding)|GO:0005737(cytoplasm)|GO:0005813(centrosome)|GO:0005829(cytosol)|GO:0005975(carbohydrate metabolic process)|GO:0006006(glucose metabolic process)|GO:0006010(glucose 6-phosphate utilization)|GO:0006629(lipid metabolic process)|GO:0006695(cholesterol biosynthetic pr…	Hs.461047	ENST00000369620	Homo sapiens glucose-6-phosphate dehydrogenase (G6PD), transcript variant 1, mRNA [NM_000402]	NM_000402	NP488804
A_33_P3317543	GTF2IRD2	1.41858	0.043604	1.43795	1.27816	1.55322	P	33.8598	23.8556	P	28.3438	19.7112	P	33.9571	26.567	P	39.2787	25.2886	GO:0003677(DNA binding)|GO:0005622(intracellular)|GO:0005634(nucleus)|GO:0006355(regulation of transcription, DNA-dependent)|GO:0008270(zinc ion binding)	Hs.647017	ENST00000412484	Homo sapiens GTF2I repeat domain containing 2 (GTF2IRD2), mRNA [NM_173537]	NM_173537	hs|7q11.23	NP499317	GO:0003677(DNA binding)|GO:0005622(intracellular)|GO:0005634(nucleus)|GO:0008270(zinc ion binding)|GO:0045449(regulation of transcription)	GTF2I repeat domain containing 2	NM_173537	AACAAAATACTGCTCCCAGTTAAAGGATTCCCAGTGGGATTCTGTACTCCACATCGCAAC	84163											NM_173537	184.756	NM_173537	GO:0003677(DNA binding)|GO:0005622(intracellular)|GO:0005634(nucleus)|GO:0008270(zinc ion binding)|GO:0045449(regulation of transcription)	Hs.647017	ENST00000302215	Homo sapiens GTF2I repeat domain containing 2 (GTF2IRD2), mRNA [NM_173537]	NM_173537	NP499317
A_32_P46571	RHBDL2	1.41607	0.0308413	1.29533	1.48416	1.47706	P	71.7407	50.5597	P	65.3588	50.4572	P	73.7726	49.7066	P	76.0908	51.5151	GO:0004252(serine-type endopeptidase activity)|GO:0005886(plasma membrane)|GO:0006508(proteolysis)|GO:0008233(peptidase activity)|GO:0016021(integral to membrane)	Hs.524626	ENST00000372990	Homo sapiens rhomboid, veinlet-like 2 (Drosophila) (RHBDL2), mRNA [NM_017821]	NM_017821	hs|1p34.3	THC2485188	GO:0004252(serine-type endopeptidase activity)|GO:0007165(signal transduction)|GO:0008233(peptidase activity)|GO:0016020(membrane)|GO:0016021(integral to membrane)	rhomboid, veinlet-like 2 (Drosophila)	NM_017821	AACAGACTTACTCTCCTTGGAGGATATATTTTGGAGAATGCTTCATAAAATCTATGAATA	54933	GO:16021(integral to membrane); GO:16020(membrane)	GO:8233(peptidase activity); GO:4252(serine-type endopeptidase activity)	The protein encoded by this gene is a member of the rhomboid family of integral membrane proteins. This family contains proteins that are related to Drosophila rhomboid protein. Members of this family are found in both prokaryotes and eukaryotes and are thought to function as intramembrane serine proteases. The encoded protein is thought to release soluble growth factors by proteolytic cleavage o…				rhomboid-related protein 2			16710414; 15489334; 15047175; 14702039; 12820957; 12477932; 11672525	NM_017821	105.692	NM_017821	GO:0004252(serine-type endopeptidase activity)|GO:0007165(signal transduction)|GO:0008233(peptidase activity)|GO:0016020(membrane)|GO:0016021(integral to membrane)	Hs.524626	ENST00000372990	Homo sapiens rhomboid, veinlet-like 2 (Drosophila) (RHBDL2), mRNA [NM_017821]	NM_017821	THC2305386
A_33_P3297302	ELMOD3	1.41525	0.0312518	1.51126	1.39176	1.34771	P	56.5344	39.903	P	58.9926	39.0353	P	59.5894	42.816	P	51.0213	37.8576	GO:0005096(GTPase activator activity)|GO:0005856(cytoskeleton)|GO:0006909(phagocytosis)	Hs.269990	ENST00000409331	Homo sapiens ELMO/CED-12 domain containing 3 (ELMOD3), transcript variant 2, mRNA [NM_001135021]	NM_001135021	hs|2p11.2	THC2516155	GO:0005856(cytoskeleton)|GO:0006909(phagocytosis)	ELMO/CED-12 domain containing 3	NM_001135021	ACTGGATCTCTGGCTCTCCACATAGCTTCTGATCTCAGACCTTACTAAAATGCTTTCTGG	84173											NM_001135021	121.553	NM_001135021	GO:0005856(cytoskeleton)|GO:0006909(phagocytosis)	Hs.269990	ENST00000409331	Homo sapiens ELMO/CED-12 domain containing 3 (ELMOD3), transcript variant 2, mRNA [NM_001135021]	NM_001135021
A_23_P146084	GSR	1.41479	0.025118	1.44535	1.40892	1.39065	P	4656.17	3293.17	P	4320.41	2989.17	P	5096.24	3617.13	P	4551.87	3273.2	GO:0004362(glutathione-disulfide reductase activity)|GO:0005625(soluble fraction)|GO:0005737(cytoplasm)|GO:0005739(mitochondrion)|GO:0005829(cytosol)|GO:0006749(glutathione metabolic process)|GO:0007283(spermatogenesis)|GO:0009055(electron carrier activity)|GO:0015949(nucleobase, nucleoside and nucleotide interconversion)|GO:0016491(oxidoreductase activity)|GO:0042803(protein homodimerization act…	Hs.271510	ENST00000414019	Homo sapiens glutathione reductase (GSR), transcript variant 1, mRNA [NM_000637]	NM_000637	hs|8p12	THC2472101	GO:0004362(glutathione-disulfide reductase activity)|GO:0005625(soluble fraction)|GO:0005737(cytoplasm)|GO:0005739(mitochondrion)|GO:0005829(cytosol)|GO:0006749(glutathione metabolic process)|GO:0007283(spermatogenesis)|GO:0009055(electron carrier activity)|GO:0009897(external side of plasma membrane)|GO:0016491(oxidoreductase activity)|GO:0042803(protein homodimerization activity)|GO:0043295(glu…	glutathione reductase	NM_000637	AGACACGTGTGGCGGGCAGTGGGACCCATAGATCTTCTGAAATGAAACAAATAATCACAT	2936	GO:5737(cytoplasm); GO:5739(mitochondrion)	GO:50660(FAD binding); GO:50661(NADP binding); GO:4362(glutathione-disulfide reductase activity)		GO:45454(cell redox homeostasis); GO:6118(electron transport); GO:6749(glutathione metabolic process)			glutathione reductase	Hemolytic anemia due to glutathione reductase deficiency	KEGG pathway: Glutamate metabolism 00251; KEGG pathway: Glutathione metabolism 00480; Reactome Event:Nucleotide metabolism 15869	16421571; 15978628; 15592455; 15489334; 15149466; 14637279; 12901426; 12838770; 12838767; 12826156; 12630007; 12533953; 12516882; 12477932; 12447480; 12095224; 11710935; 11273669; 11204445; 10708558; 9546215; 9174360; 9151953; 8626496; 7663973; 7334521; 7060551; 6822532; 3656429; 2379581; 2185014; 947404; 923580; 302667	NM_000637	1986.09	NM_000637	GO:0004362(glutathione-disulfide reductase activity)|GO:0005625(soluble fraction)|GO:0005737(cytoplasm)|GO:0005739(mitochondrion)|GO:0005829(cytosol)|GO:0006749(glutathione metabolic process)|GO:0007283(spermatogenesis)|GO:0009055(electron carrier activity)|GO:0009897(external side of plasma membrane)|GO:0016491(oxidoreductase activity)|GO:0042803(protein homodimerization activity)|GO:0043295(glu…	Hs.271510	ENST00000221130	Homo sapiens glutathione reductase (GSR), mRNA [NM_000637]	NM_000637	THC2366486
A_33_P3367701	TMEM164	1.41195	0.0259276	1.52823	1.4574	1.26384	P	315.289	223.391	P	299.426	195.931	P	354.451	243.208	P	291.99	231.035	GO:0016020(membrane)|GO:0016021(integral to membrane)	Hs.496572	ENST00000288381	Homo sapiens transmembrane protein 164 (TMEM164), transcript variant 2, mRNA [NM_032227]	NM_032227	hs|Xq23	THC2483947	GO:0016020(membrane)|GO:0016021(integral to membrane)	transmembrane protein 164	NM_032227	AGGAAGCAAGTCGTGACTTGACTTGGAGAACACCCAGTTCTTGATAAAATCATGGGAGAG	84187											NM_032227	19.3756	NM_032227	GO:0016020(membrane)|GO:0016021(integral to membrane)	Hs.659535	ENST00000288381	Homo sapiens transmembrane protein 164 (TMEM164), transcript variant 2, mRNA [NM_032227]	NM_032227
A_23_P23346	MLLT11	1.41076	0.0257673	1.48068	1.3438	1.41113	P	496.507	352.467	P	496.362	335.225	P	517.441	385.059	P	475.716	337.118	GO:0003674(molecular_function)|GO:0005575(cellular_component)|GO:0043065(positive regulation of apoptosis)|GO:0045893(positive regulation of transcription, DNA-dependent)|GO:0051901(positive regulation of mitochondrial depolarization)|GO:0090200(positive regulation of release of cytochrome c from mitochondria)	Hs.75823	ENST00000368921	Homo sapiens myeloid/lymphoid or mixed-lineage leukemia (trithorax homolog, Drosophila); translocated to, 11 (MLLT11), mRNA [NM_006818]	NM_006818	hs|1q21.3	THC2517146	GO:0003674(molecular_function)|GO:0005575(cellular_component)	myeloid/lymphoid or mixed-lineage leukemia (trithorax homolog, Drosophila); translocated to, 11	NM_006818	AATCTTCTGAACGGCATAAGTCCTATTTTAGCCTTACCTCCTGCATTTGCAATACGTAAT	10962	GO:5575(cellular_component)	GO:3674(molecular_function)	The gene variously symbolized ALL1, HRX, or MLL located on 11q23 has been demonstrated to be fused with a number of translocation partners in cases of leukemia. t(1;11)(q21;q23) translocations that fused the MLL gene to a gene on chromosomal band 1q21 in 2 infants with acute myelomonocytic leukemia have been demonstrated. The N-terminal portion of the MLL gene is critical for leukemogenesis in tr…				MLLT11 protein	Leukemia, acute myelomonocytic		16710414; 15530661; 15489334; 14702039; 12477932; 7833468	NM_006818	2124.47	NM_006818	GO:0003674(molecular_function)|GO:0005575(cellular_component)	Hs.75823	ENST00000368921	Homo sapiens myeloid/lymphoid or mixed-lineage leukemia (trithorax homolog, Drosophila); translocated to, 11 (MLLT11), mRNA [NM_006818]	NM_006818	NP518776
A_23_P200096	SPSB1	1.41053	0.0269951	1.25654	1.64766	1.35551	P	154.765	109.716	P	152.184	121.113	P	169.866	103.095	P	142.246	104.939	GO:0005737(cytoplasm)|GO:0035556(intracellular signal transduction)	Hs.8261	ENST00000377399	Homo sapiens splA/ryanodine receptor domain and SOCS box containing 1 (SPSB1), mRNA [NM_025106]	NM_025106	hs|1p36.22	THC2463058	GO:0005737(cytoplasm)|GO:0007242(intracellular signaling cascade)|GO:0019941(modification-dependent protein catabolic process)	splA/ryanodine receptor domain and SOCS box containing 1	NM_025106	TATCCTGTAGTGAGTGCCGTCTGGGGCCACTGTGAGATCCGAATGCGCTACTTGAACGGA	80176				GO:7242(intracellular signaling cascade)			SPRY domain-containing SOCS box protein SSB-1			16710414; 16498413; 15713673; 15489334; 14702039; 12477932; 12076535; 9373149; 8125298	NM_025106	493.184	NM_025106	GO:0005737(cytoplasm)|GO:0007242(intracellular signaling cascade)|GO:0019941(modification-dependent protein catabolic process)	Hs.8261	ENST00000377399	Homo sapiens splA/ryanodine receptor domain and SOCS box containing 1 (SPSB1), mRNA [NM_025106]	NM_025106	THC2258135
A_33_P3327140		1.41026	0.0258459	1.44332	1.44063	1.34891	P	497.977	353.435	P	456.038	315.964	P	531.537	368.96	P	506.355	375.381						hs|1p31.1					TAGTAATAATGTAGGTATTCTCTGGCCAAGAGAAAGATAGGATGTGTGTGTGTGTGTGTG													734.015
A_24_P419132	CENPI	1.40913	0.0279078	1.50493	1.23677	1.50331	P	121.241	86.5532	P	119.432	79.3606	P	124.146	100.379	P	120.144	79.9197	GO:0000087(M phase of mitotic cell cycle)|GO:0000236(mitotic prometaphase)|GO:0000278(mitotic cell cycle)|GO:0000776(kinetochore)|GO:0005515(protein binding)|GO:0005634(nucleus)|GO:0005654(nucleoplasm)|GO:0005694(chromosome)|GO:0005829(cytosol)|GO:0006334(nucleosome assembly)|GO:0007548(sex differentiation)|GO:0034080(CenH3-containing nucleosome assembly at centromere)|GO:0042699(follicle-stimula…	Hs.348920	ENST00000372926	Homo sapiens centromere protein I (CENPI), mRNA [NM_006733]	NM_006733	hs|Xq22.1	THC2484643	GO:0000775(chromosome, centromeric region)|GO:0005634(nucleus)|GO:0005694(chromosome)|GO:0007548(sex differentiation)|GO:0042699(follicle-stimulating hormone signaling pathway)	centromere protein I	NM_006733	TTCAAGTGTAGTGTGCTTCAGAGTCTGAAAGAGCTATTGCAGAATTGGCTGTTGTGGCTT	2491	GO:5694(chromosome); GO:775(chromosome, pericentric region); GO:5634(nucleus)		The product of this gene is involved in the response of gonadal tissues to follicle-stimulating hormone. This gene is also a potential candidate for human X-linked disorders of gonadal development and gametogenesis.	GO:7292(female gamete generation); GO:7548(sex differentiation); GO:7283(spermatogenesis)			follicle-stimulating hormone primary response protein 1			16716197; 16622420; 16622419; 16565220; 15772651; 15489334; 15009096; 12640463; 12477932; 8921378; 7758824; 1538749	NM_006733	47.7914	NM_006733	GO:0000775(chromosome, centromeric region)|GO:0005634(nucleus)|GO:0005694(chromosome)|GO:0007548(sex differentiation)|GO:0042699(follicle-stimulating hormone signaling pathway)	Hs.348920	ENST00000435415	Homo sapiens centromere protein I (CENPI), mRNA [NM_006733]	NM_006733	THC2264932
A_23_P150768	SLCO2B1	1.40896	0.0330467	1.3847	1.44864	1.39437	P	74.853	53.0909	P	68.8297	49.7073	P	78.8522	54.4317	P	76.877	55.1337	GO:0005215(transporter activity)|GO:0005886(plasma membrane)|GO:0006811(ion transport)|GO:0008514(organic anion transmembrane transporter activity)|GO:0015347(sodium-independent organic anion transmembrane transporter activity)|GO:0015711(organic anion transport)|GO:0016021(integral to membrane)|GO:0016324(apical plasma membrane)|GO:0043252(sodium-independent organic anion transport)|GO:0055085(t…	Hs.7884	ENST00000524599	Homo sapiens solute carrier organic anion transporter family, member 2B1 (SLCO2B1), transcript variant 1, mRNA [NM_007256]	NM_007256	hs|11q13.4	THC2461194	GO:0005215(transporter activity)|GO:0006811(ion transport)|GO:0015347(sodium-independent organic anion transmembrane transporter activity)|GO:0016020(membrane)|GO:0016021(integral to membrane)	solute carrier organic anion transporter family, member 2B1	NM_007256	TGCTGGTTGGTATCTGTAAATGTTTAATAAATATCTGAGCATGTATCTATCAACGCCAAG	11309	GO:16021(integral to membrane); GO:16020(membrane)	GO:5215(transporter activity)		GO:6811(ion transport)			solute carrier organic anion transporter family, member 2B1			16908597; 16754786; 15489334; 12477932; 12409283; 12130747; 11932330; 10873595; 10048485	NM_007256	4.6422	NM_007256	GO:0005215(transporter activity)|GO:0006811(ion transport)|GO:0015347(sodium-independent organic anion transmembrane transporter activity)|GO:0016020(membrane)|GO:0016021(integral to membrane)	Hs.7884	ENST00000289575	Homo sapiens solute carrier organic anion transporter family, member 2B1 (SLCO2B1), transcript variant 1, mRNA [NM_007256]	NM_007256	THC2306151
A_23_P45475	GLA	1.40586	0.0263792	1.31135	1.55845	1.3596	P	13029.9	9243.65	P	12318	9393.36	P	14418.8	9251.99	P	12352.8	9085.61	GO:0003824(catalytic activity)|GO:0004553(hydrolase activity, hydrolyzing O-glycosyl compounds)|GO:0004557(alpha-galactosidase activity)|GO:0005102(receptor binding)|GO:0005515(protein binding)|GO:0005576(extracellular region)|GO:0005625(soluble fraction)|GO:0005737(cytoplasm)|GO:0005764(lysosome)|GO:0005794(Golgi apparatus)|GO:0009311(oligosaccharide metabolic process)|GO:0016139(glycoside catab…	Hs.69089	ENST00000466414	Homo sapiens galactosidase, alpha (GLA), mRNA [NM_000169]	NM_000169	hs|Xq22.1	THC2568094	GO:0004553(hydrolase activity, hydrolyzing O-glycosyl compounds)|GO:0004557(alpha-galactosidase activity)|GO:0005102(receptor binding)|GO:0005576(extracellular region)|GO:0005737(cytoplasm)|GO:0005764(lysosome)|GO:0005794(Golgi apparatus)|GO:0008152(metabolic process)|GO:0009311(oligosaccharide metabolic process)|GO:0042803(protein homodimerization activity)|GO:0043169(cation binding)|GO:0045019(…	galactosidase, alpha	NM_000169	ATCACACAGCTCCTCCCTGTGAAAAGGAAGCTAGGGTTCTATGAATGGACTTCAAGGTTA	2717	GO:5794(Golgi apparatus); GO:5737(cytoplasm); GO:5576(extracellular region); GO:5764(lysosome)	GO:4557(alpha-galactosidase activity); GO:43169(cation binding); GO:4553(hydrolase activity, hydrolyzing O-glycosyl compounds); GO:42803(protein homodimerization activity); GO:5102(receptor binding)	This gene encodes a homodimeric glycoprotein that hydrolyses the terminal alpha-galactosyl moieties from glycolipids and glycoproteins. This enzyme predominantly hydrolyzes ceramide trihexoside, and it can catalyze the hydrolysis of melibiose into galactose and glucose. A variety of mutations in this gene affect the synthesis, processing, and stability of this enzyme, which causes Fabry disease, …	GO:46479(glycosphingolipid catabolic process); GO:8152(metabolic process); GO:45019(negative regulation of nitric oxide biosynthetic process); GO:51001(negative regulation of nitric-oxide synthase activity); GO:9311(oligosaccharide metabolic process)			alpha-galactosidase A precursor	Fabry disease; Fabry disease, cardiac variant	KEGG pathway: Galactose metabolism 00052; KEGG pathway: Glycerolipid metabolism 00561; KEGG pathway: Glycosphingolipid biosynthesis - globoseries 00603; KEGG pathway: Sphingolipid metabolism 00600	17263716; 16899426; 16595074; 16531566; 16511611; 16344560; 15895718; 15776423; 15772651; 15712228; 15489334; 15339079; 15003450; 12938095; 12477932; 12471562; 12370426; 12360745; 12360742; 12033283; 11882018; 11828341; 11775551; 11668641; 11295840; 11076046; 10666480; 10208848; 10090526; 9630664; 9620884; 9373149; 9110171; 9105656; 9100224; 8931708; 8875188; 8863162; 8834244; 8807334; 8543175; 8…	NM_000169	4838.2	NM_000169	GO:0004553(hydrolase activity, hydrolyzing O-glycosyl compounds)|GO:0004557(alpha-galactosidase activity)|GO:0005102(receptor binding)|GO:0005576(extracellular region)|GO:0005737(cytoplasm)|GO:0005764(lysosome)|GO:0005794(Golgi apparatus)|GO:0008152(metabolic process)|GO:0009311(oligosaccharide metabolic process)|GO:0042803(protein homodimerization activity)|GO:0043169(cation binding)|GO:0045019(…	Hs.69089	ENST00000218516	Homo sapiens galactosidase, alpha (GLA), mRNA [NM_000169]	NM_000169	THC2346972
A_23_P120660	RPS21	1.40476	0.0264828	1.46889	1.32773	1.42136	P	164731	117731	P	151267	102980	P	180298	135794	P	162630	114418	GO:0000447(endonucleolytic cleavage in ITS1 to separate SSU-rRNA from 5.8S rRNA and LSU-rRNA from tricistronic rRNA transcript (SSU-rRNA, 5.8S rRNA, LSU-rRNA))|GO:0000461(endonucleolytic cleavage to generate mature 3'-end of SSU-rRNA from (SSU-rRNA, 5.8S rRNA, LSU-rRNA))|GO:0003674(molecular_function)|GO:0003735(structural constituent of ribosome)|GO:0005575(cellular_component)|GO:0005622(intrace…	Hs.190968	ENST00000337102	Homo sapiens ribosomal protein S21 (RPS21), mRNA [NM_001024]	NM_001024	hs|20q13.33	THC2469994	GO:0003735(structural constituent of ribosome)|GO:0005622(intracellular)|GO:0005737(cytoplasm)|GO:0005829(cytosol)|GO:0005840(ribosome)|GO:0006414(translational elongation)|GO:0022627(cytosolic small ribosomal subunit)|GO:0047485(protein N-terminus binding)	ribosomal protein S21	NM_001024	TATGCTATCTGCGGGGCCATTCGTAGGATGGGTGAGTCAGATGATTCCATTCTCCGATTG	6227	GO:5575(cellular_component); GO:5843(cytosolic small ribosomal subunit (sensu Eukaryota)); GO:5622(intracellular); GO:5840(ribosome)	GO:3723(RNA binding); GO:3674(molecular_function); GO:43022(ribosome binding); GO:3735(structural constituent of ribosome)	Ribosomes, the organelles that catalyze protein synthesis, consist of a small 40S subunit and a large 60S subunit. Together these subunits are composed of 4 RNA species and approximately 80 structurally distinct proteins. This gene encodes a ribosomal protein that is a component of the 40S subunit. The protein belongs to the S21E family of ribosomal proteins. It is located in the cytoplasm. Alter…	GO:30154(cell differentiation); GO:8283(cell proliferation); GO:6412(translation)			ribosomal protein S21		KEGG pathway: Ribosome 03010; Reactome Event:Gene Expression 74160; Reactome Event:Influenza Infection 168254; Reactome Event:Translation 72766	16341674; 16189514; 15883184; 12477932; 11875025; 11780052; 10900511; 10079194; 9582194; 8889548; 8722009; 8706699; 8332502; 7805865; 7786314	NM_001024	63553.3	NM_001024	GO:0003735(structural constituent of ribosome)|GO:0005622(intracellular)|GO:0005737(cytoplasm)|GO:0005829(cytosol)|GO:0005840(ribosome)|GO:0006414(translational elongation)|GO:0022627(cytosolic small ribosomal subunit)|GO:0047485(protein N-terminus binding)	Hs.190968	ENST00000337102	Homo sapiens ribosomal protein S21 (RPS21), mRNA [NM_001024]	NM_001024	NP1080085
A_23_P157809	PTGR1	1.40453	0.0265249	1.35255	1.39279	1.4708	P	1006.61	717.02	P	958.324	708.529	P	1074.23	771.283	P	987.269	671.246	GO:0000166(nucleotide binding)|GO:0004022(alcohol dehydrogenase (NAD) activity)|GO:0005737(cytoplasm)|GO:0006691(leukotriene metabolic process)|GO:0008270(zinc ion binding)|GO:0009636(response to toxin)|GO:0016491(oxidoreductase activity)|GO:0032440(2-alkenal reductase activity)|GO:0047522(15-oxoprostaglandin 13-oxidase activity)	Hs.584864	ENST00000238248	Homo sapiens prostaglandin reductase 1 (PTGR1), transcript variant 2, mRNA [NM_012212]	NM_012212	hs|9q31.3	THC2505504	GO:0004022(alcohol dehydrogenase (NAD) activity)|GO:0005488(binding)|GO:0005737(cytoplasm)|GO:0006691(leukotriene metabolic process)|GO:0008270(zinc ion binding)|GO:0009636(response to toxin)|GO:0016491(oxidoreductase activity)|GO:0032440(2-alkenal reductase activity)|GO:0047522(15-oxoprostaglandin 13-oxidase activity)|GO:0055114(oxidation reduction)	prostaglandin reductase 1	NM_012212	TGCAAAGTTGTTGGAGCAGTAGGGTCTGATGAAAAGGTTGCCTACCTTCAAAAGCTTGGA	22949	GO:5737(cytoplasm)	GO:47522(15-oxoprostaglandin 13-oxidase activity); GO:32440(2-alkenal reductase activity); GO:4022(alcohol dehydrogenase activity); GO:16491(oxidoreductase activity); GO:8270(zinc ion binding)		GO:6691(leukotriene metabolic process)			NADP-dependent leukotriene B4 12-hydroxydehydrogenase			15489334; 15164053; 14702039; 12477932; 8576264	NM_012212	2571.59	NM_012212	GO:0004022(alcohol dehydrogenase (NAD) activity)|GO:0005488(binding)|GO:0005737(cytoplasm)|GO:0006691(leukotriene metabolic process)|GO:0008270(zinc ion binding)|GO:0009636(response to toxin)|GO:0016491(oxidoreductase activity)|GO:0032440(2-alkenal reductase activity)|GO:0047522(15-oxoprostaglandin 13-oxidase activity)|GO:0055114(oxidation reduction)	Hs.584864	ENST00000238248	Homo sapiens prostaglandin reductase 1 (PTGR1), transcript variant 2, mRNA [NM_012212]	NM_012212	THC2247422
A_33_P3231923		1.40274	0.0268711	1.39994	1.37141	1.43766	P	430.697	307.127	P	391.873	279.922	P	455.052	331.814	P	445.165	309.645		Hs.570209	ENST00000409590	Homo sapiens cDNA FLJ31707 fis, clone NT2RI2006257. [AK056269]		hs|2p16.1	THC2631323				CCTAATGTGTTAAATGAAGATAATGCCTATCTCACTGTTTTGTGTGTGTGTGTGTGAAAA												ENST00000409590	888.187	AK056269		Hs.570209	ENST00000409590	Putative uncharacterized protein ENSP00000387129 [Source:UniProtKB/TrEMBL;Acc:B8ZZJ7] [ENST00000409590]
A_32_P2452	TMTC1	1.39961	0.0273981	1.31087	1.48291	1.4104	P	391.433	279.184	P	368.731	281.287	P	429.656	289.738	P	375.911	266.528	GO:0005488(binding)|GO:0016020(membrane)|GO:0016021(integral to membrane)	Hs.401954	ENST00000256062	Homo sapiens transmembrane and tetratricopeptide repeat containing 1 (TMTC1), transcript variant 2, mRNA [NM_175861]	NM_175861	hs|12p11.22	THC2470774	GO:0005488(binding)|GO:0016020(membrane)|GO:0016021(integral to membrane)	transmembrane and tetratricopeptide repeat containing 1	NM_175861	GTACATTTTTGTTACTTTGGCTGTGCCCGTTAGAATTTATCTTCCATAAAGTATTTCTCC	83857	GO:16021(integral to membrane); GO:16020(membrane)	GO:5488(binding)			FLI_CDNA; oligo capping; fis (full insert sequence)					15489334; 14702039; 12477932	NM_175861	7344.36	NM_175861	GO:0005488(binding)|GO:0016020(membrane)|GO:0016021(integral to membrane)	Hs.401954	ENST00000256062	Homo sapiens transmembrane and tetratricopeptide repeat containing 1 (TMTC1), mRNA [NM_175861]	NM_175861	THC2237202
A_24_P82106	MMP14	1.39735	0.0278391	1.50815	1.36806	1.32241	P	282.58	202.709	P	275.525	182.69	P	288.182	210.651	P	284.034	214.785	GO:0001503(ossification)|GO:0001525(angiogenesis)|GO:0001541(ovarian follicle development)|GO:0001666(response to hypoxia)|GO:0001935(endothelial cell proliferation)|GO:0003700(sequence-specific DNA binding transcription factor activity)|GO:0004222(metalloendopeptidase activity)|GO:0005178(integrin binding)|GO:0005509(calcium ion binding)|GO:0005515(protein binding)|GO:0005737(cytoplasm)|GO:00058…	Hs.2399	ENST00000311852	Homo sapiens matrix metallopeptidase 14 (membrane-inserted) (MMP14), mRNA [NM_004995]	NM_004995	hs|14q11.2	THC2540029	GO:0001503(ossification)|GO:0001525(angiogenesis)|GO:0001541(ovarian follicle development)|GO:0001666(response to hypoxia)|GO:0001935(endothelial cell proliferation)|GO:0004222(metalloendopeptidase activity)|GO:0005509(calcium ion binding)|GO:0005515(protein binding)|GO:0005578(proteinaceous extracellular matrix)|GO:0005737(cytoplasm)|GO:0005887(integral to plasma membrane)|GO:0006508(proteolysis…	matrix metallopeptidase 14 (membrane-inserted)	NM_004995	GGACTGCCAAGCCACCCTAAGACCTTGGGAGGAAAACTCAGAGAGGGTCTTCGTTGCTCA	4323	GO:5887(integral to plasma membrane); GO:16020(membrane); GO:5578(proteinaceous extracellular matrix)	GO:5509(calcium ion binding); GO:4222(metalloendopeptidase activity); GO:5515(protein binding); GO:8270(zinc ion binding)	Proteins of the matrix metalloproteinase (MMP) family are involved in the breakdown of extracellular matrix in normal physiological processes, such as embryonic development, reproduction, and tissue remodeling, as well as in disease processes, such as arthritis and metastasis. Most MMP's are secreted as inactive proproteins which are activated when cleaved by extracellular proteinases. However, t…	GO:270(peptidoglycan metabolic process); GO:6508(proteolysis)			matrix metalloproteinase 14 preproprotein		KEGG pathway: GnRH signaling pathway 04912	17425593; 17329256; 17283058; 17219425; 17189319; 17153464; 17140440; 17099140; 17081065; 17050733; 17050542; 16983145; 16971509; 16956391; 16877349; 16776850; 16686598; 16636666; 16627478; 16551853; 16551362; 16525718; 16525713; 16473349; 16461815; 16425263; 16419154; 16281052; 16234249; 16219679; 16140936; 16077081; 15967115; 15911696; 15901740; 15882863; 15878869; 15841326; 15831939; 15756447;…	NM_004995	19104.7	NM_004995	GO:0001503(ossification)|GO:0001525(angiogenesis)|GO:0001541(ovarian follicle development)|GO:0001666(response to hypoxia)|GO:0001935(endothelial cell proliferation)|GO:0004222(metalloendopeptidase activity)|GO:0005509(calcium ion binding)|GO:0005515(protein binding)|GO:0005578(proteinaceous extracellular matrix)|GO:0005737(cytoplasm)|GO:0005887(integral to plasma membrane)|GO:0006508(proteolysis…	Hs.2399	ENST00000311852	Homo sapiens matrix metallopeptidase 14 (membrane-inserted) (MMP14), mRNA [NM_004995]	NM_004995	THC2363606
A_23_P40453	CBR3	1.39529	0.028059	1.32348	1.48851	1.37888	P	351.214	251.506	P	345.393	260.973	P	376.256	252.774	P	331.993	240.77	GO:0000166(nucleotide binding)|GO:0000253(3-keto sterol reductase activity)|GO:0004090(carbonyl reductase (NADPH) activity)|GO:0005634(nucleus)|GO:0005730(nucleolus)|GO:0005737(cytoplasm)|GO:0005829(cytosol)|GO:0016491(oxidoreductase activity)|GO:0042376(phylloquinone catabolic process)|GO:0070402(NADPH binding)	Hs.154510	ENST00000290354	Homo sapiens carbonyl reductase 3 (CBR3), mRNA [NM_001236]	NM_001236	hs|21q22.12	THC2472161	GO:0004090(carbonyl reductase (NADPH) activity)|GO:0005488(binding)|GO:0005737(cytoplasm)|GO:0005829(cytosol)|GO:0016491(oxidoreductase activity)|GO:0055114(oxidation reduction)|GO:0070402(NADPH binding)	carbonyl reductase 3	NM_001236	GTGGTGAATATCAGTAGTTTGCAGTGTTTAAGGGCTTTTGAAAACTGCAGTGAAGATCTG	874	GO:5829(cytosol)	GO:4090(carbonyl reductase (NADPH) activity); GO:16491(oxidoreductase activity)	Carbonyl reductase 3 catalyzes the reduction of a large number of biologically and pharmacologically active carbonyl compounds to their corresponding alcohols. The enzyme is classified as a monomeric NADPH-dependent oxidoreductase. CBR3 contains three exons spanning 11.2 kilobases and is closely linked to another carbonyl reductase gene - CBR1.	GO:8152(metabolic process)			carbonyl reductase 3		KEGG pathway: Arachidonic acid metabolism 00590	15537833; 15489334; 12477932; 11592776; 10830953; 10728668; 9740676; 9503011; 9373149; 8125298; 7705364	NM_001236	1909.11	NM_001236	GO:0004090(carbonyl reductase (NADPH) activity)|GO:0005488(binding)|GO:0005737(cytoplasm)|GO:0005829(cytosol)|GO:0016491(oxidoreductase activity)|GO:0055114(oxidation reduction)|GO:0070402(NADPH binding)	Hs.154510	ENST00000290354	Homo sapiens carbonyl reductase 3 (CBR3), mRNA [NM_001236]	NM_001236	THC2237696
A_23_P39375	KLHL26	1.3932	0.0332916	1.44941	1.41078	1.32249	P	89.782	64.3671	P	92.7424	63.9863	P	93.48	66.2611	P	83.1237	62.8538		Hs.250632	ENST00000300976	Homo sapiens kelch-like 26 (Drosophila) (KLHL26), mRNA [NM_018316]	NM_018316	hs|19p13.11	THC2461163	GO:0005515(protein binding)	kelch-like 26 (Drosophila)	NM_018316	TCCTTAGGGGCTTGGGACCTTCCATTTGGCACTGAGCATCTTGTGGGGCCTTAACTGGCT	55295		GO:5515(protein binding)					kelch-like 26			16713569; 15489334; 14702039; 12477932; 9373149; 8125298	NM_018316	142.823	NM_018316	GO:0005515(protein binding)	Hs.250632	ENST00000300976	Homo sapiens kelch-like 26 (Drosophila) (KLHL26), mRNA [NM_018316]	NM_018316	THC2247069
A_33_P3411384		1.39278	0.0286153	1.43109	1.35537	1.3929	P	279.835	201.142	P	273.246	190.936	P	299.634	221.072	P	266.624	191.416											ATATGTGTGTGTGTGTATATATATGTGTCTGTGTGACCTCTGGCTACCCAGCACCCAGTT													665.535
A_33_P3336622	ALDH3A2	1.39161	0.0283982	1.33837	1.39684	1.44155	P	4705.59	3379.87	P	4348.38	3249.01	P	5147.73	3685.26	P	4620.67	3205.34	GO:0004028(3-chloroallyl aldehyde dehydrogenase activity)|GO:0004029(aldehyde dehydrogenase (NAD) activity)|GO:0004030(aldehyde dehydrogenase [NAD(P)+] activity)|GO:0005783(endoplasmic reticulum)|GO:0005789(endoplasmic reticulum membrane)|GO:0005792(microsome)|GO:0006081(cellular aldehyde metabolic process)|GO:0006629(lipid metabolic process)|GO:0007417(central nervous system development)|GO:0007…	Hs.499886	ENST00000176643	Homo sapiens aldehyde dehydrogenase 3 family, member A2 (ALDH3A2), transcript variant 1, mRNA [NM_001031806]	NM_001031806	hs|17p11.2	THC2479761	GO:0004028(3-chloroallyl aldehyde dehydrogenase activity)|GO:0004029(aldehyde dehydrogenase (NAD) activity)|GO:0004030(aldehyde dehydrogenase [NAD(P)+] activity)|GO:0005783(endoplasmic reticulum)|GO:0006081(cellular aldehyde metabolic process)|GO:0006629(lipid metabolic process)|GO:0007417(central nervous system development)|GO:0007422(peripheral nervous system development)|GO:0008544(epidermis d…	aldehyde dehydrogenase 3 family, member A2	NM_001031806	CTCAGATATACCCTATTGGAGACAATCCTTTGATCATAAATTCTCCCCAACTATAAATCA	224											NM_001031806	2476.71	NM_001031806	GO:0004028(3-chloroallyl aldehyde dehydrogenase activity)|GO:0004029(aldehyde dehydrogenase (NAD) activity)|GO:0004030(aldehyde dehydrogenase [NAD(P)+] activity)|GO:0005783(endoplasmic reticulum)|GO:0006081(cellular aldehyde metabolic process)|GO:0006629(lipid metabolic process)|GO:0007417(central nervous system development)|GO:0007422(peripheral nervous system development)|GO:0008544(epidermis d…	Hs.499886	ENST00000176643	Homo sapiens aldehyde dehydrogenase 3 family, member A2 (ALDH3A2), transcript variant 1, mRNA [NM_001031806]	NM_001031806
A_33_P3275255		1.39004	0.0300716	1.34266	1.35303	1.47844	P	133.537	96.3303	P	127.451	94.9246	P	148.421	109.695	P	124.738	84.371		Hs.599880		Homo sapiens clone HLS_IMAGE_281777 mRNA sequence. [DQ786257]		hs|1q21.1				XR_078228	ACTCTCAATTCTCTATTCTGTATCTTTACTATGAAACATCATCTGACCAGGGTGGAAAAA												DQ786257	411.847	XR_078228		Hs.632517		PREDICTED: Homo sapiens hypothetical LOC100132966 (LOC100132966), miscRNA [XR_078228]	XR_078228
A_23_P140748	NDRG4	1.39003	0.0315723	1.4143	1.33585	1.42157	P	87.2516	62.7514	P	85.054	60.1385	P	84.5362	63.2829	P	92.1646	64.8329	GO:0005737(cytoplasm)|GO:0006950(response to stress)|GO:0007275(multicellular organismal development)|GO:0016049(cell growth)|GO:0030154(cell differentiation)	Hs.322430	ENST00000421602	Homo sapiens NDRG family member 4 (NDRG4), transcript variant 3, mRNA [NM_022910]	NM_022910	hs|16q21	THC2514225	GO:0005737(cytoplasm)|GO:0006950(response to stress)|GO:0007275(multicellular organismal development)|GO:0016049(cell growth)|GO:0030154(cell differentiation)	NDRG family member 4	NM_022910	GTCCTCCCATGTGTGGTGTTCTTCTGGAGGTTGTCTCTTTGGTCAAGGTGAACTTTTAAT	65009	GO:5737(cytoplasm)		This gene is a member of the N-myc downregulated gene family which belongs to the alpha/beta hydrolase superfamily. The protein encoded by this gene is a cytoplasmic protein that may be involved in the regulation of mitogenic signalling in vascular smooth muscles cells. Several alternatively spliced transcript variants of this gene have been described, but the full-length nature of some of these …	GO:30154(cell differentiation); GO:16049(cell growth); GO:7275(multicellular organismal development); GO:6950(response to stress)			NDRG family member 4			16408304; 16381901; 15489336; 15489334; 14702039; 12755708; 12477932; 12168954; 11978393; 11936845; 11352569; 11230166; 11076863; 10574461; 9110174; 8619474	NM_022910	1027.23	NM_022910	GO:0005737(cytoplasm)|GO:0006950(response to stress)|GO:0007275(multicellular organismal development)|GO:0016049(cell growth)|GO:0030154(cell differentiation)	Hs.322430	ENST00000421602	Homo sapiens NDRG family member 4 (NDRG4), transcript variant 3, mRNA [NM_022910]	NM_022910	NP1140663
A_23_P200126	MKNK1	1.38866	0.0291362	1.21622	1.59257	1.38254	P	502.06	360.917	P	478.238	393.216	P	565.885	355.327	P	462.056	334.208	GO:0000166(nucleotide binding)|GO:0004674(protein serine/threonine kinase activity)|GO:0005515(protein binding)|GO:0005524(ATP binding)|GO:0005634(nucleus)|GO:0005737(cytoplasm)|GO:0006417(regulation of translation)|GO:0006468(protein phosphorylation)|GO:0007243(intracellular protein kinase cascade)|GO:0018105(peptidyl-serine phosphorylation)	Hs.371594	ENST00000341183	Homo sapiens MAP kinase interacting serine/threonine kinase 1 (MKNK1), transcript variant 1, mRNA [NM_003684]	NM_003684	hs|1p33	THC2467740	GO:0000166(nucleotide binding)|GO:0004674(protein serine/threonine kinase activity)|GO:0005515(protein binding)|GO:0005524(ATP binding)|GO:0005634(nucleus)|GO:0005737(cytoplasm)|GO:0006417(regulation of translation)|GO:0006468(protein amino acid phosphorylation)|GO:0006950(response to stress)|GO:0007243(protein kinase cascade)|GO:0016740(transferase activity)	MAP kinase interacting serine/threonine kinase 1	NM_003684	CTTTCTTTGCTGTGACTGAAATGTATCCCTCGTTTATCATCCCCTTTGTTTGTGATTGCT	8569	GO:5634(nucleus)	GO:5524(ATP binding); GO:166(nucleotide binding); GO:5515(protein binding); GO:4674(protein serine/threonine kinase activity); GO:16740(transferase activity)		GO:6468(protein amino acid phosphorylation); GO:7243(protein kinase cascade); GO:6417(regulation of translation)			MAP kinase interacting serine/threonine kinase 1 isoform 1		KEGG pathway: Insulin signaling pathway 04910; KEGG pathway: MAPK signaling pathway 04010	16763222; 16710414; 16479008; 16162500; 15581611; 15563472; 15516979; 15489334; 15350534; 15234964; 15220445; 14702039; 12477932; 11463832; 11154262; 10978317; 10859165; 10022874; 9878069; 9468497; 9155018; 9155017; 8636128	NM_003684	799.607	NM_003684	GO:0000166(nucleotide binding)|GO:0004674(protein serine/threonine kinase activity)|GO:0005515(protein binding)|GO:0005524(ATP binding)|GO:0005634(nucleus)|GO:0005737(cytoplasm)|GO:0006417(regulation of translation)|GO:0006468(protein amino acid phosphorylation)|GO:0006950(response to stress)|GO:0007243(protein kinase cascade)|GO:0016740(transferase activity)	Hs.371594	ENST00000341183	Homo sapiens MAP kinase interacting serine/threonine kinase 1 (MKNK1), transcript variant 1, mRNA [NM_003684]	NM_003684	THC2264477
A_24_P158089	SERPINE1	1.38842	0.00246915	1.32143	1.38476	1.46266	P	33.8611	24.3923	P	32.6471	24.7059	P	34.847	25.1647	P	34.0891	23.3062	GO:0000302(response to reactive oxygen species)|GO:0001300(chronological cell aging)|GO:0001525(angiogenesis)|GO:0002020(protease binding)|GO:0002576(platelet degranulation)|GO:0004867(serine-type endopeptidase inhibitor activity)|GO:0005102(receptor binding)|GO:0005515(protein binding)|GO:0005576(extracellular region)|GO:0005615(extracellular space)|GO:0005625(soluble fraction)|GO:0005886(plasma…	Hs.414795	ENST00000445463	Homo sapiens serpin peptidase inhibitor, clade E (nexin, plasminogen activator inhibitor type 1), member 1 (SERPINE1), transcript variant 1, mRNA [NM_000602]	NM_000602	hs|7q22.1	THC2503710	GO:0000302(response to reactive oxygen species)|GO:0001300(chronological cell aging)|GO:0002020(protease binding)|GO:0004252(serine-type endopeptidase activity)|GO:0004867(serine-type endopeptidase inhibitor activity)|GO:0005515(protein binding)|GO:0005576(extracellular region)|GO:0005625(soluble fraction)|GO:0005886(plasma membrane)|GO:0007596(blood coagulation)|GO:0030414(peptidase inhibitor ac…	serpin peptidase inhibitor, clade E (nexin, plasminogen activator inhibitor type 1), member 1	NM_000602	ACTAAGGAAAATAATATTATTTAAACTCGCTCCTAGTGTTTCTTTGTGGTCTGTGTCACC	5054	GO:5576(extracellular region)	GO:8243(plasminogen activator activity); GO:2020(protease binding); GO:5515(protein binding); GO:4867(serine-type endopeptidase inhibitor activity)		GO:7596(blood coagulation); GO:42730(fibrinolysis); GO:45765(regulation of angiogenesis)			plasminogen activator inhibitor-1	Hemorrhagic diathesis due to PAI1 deficiency; Thrombophilia due to excessive plasminogen activator inhibitor	KEGG pathway: Complement and coagulation cascades 04610; Reactome Event:Hemostasis 109582	17328891; 17322633; 17309181; 17276980; 17221326; 17207964; 17201153; 17200772; 17187779; 17179821; 17172275; 17161063; 17126831; 17126795; 17100549; 17062678; 17018527; 16945123; 16914534; 16902162; 16879223; 16879222; 16857194; 16855181; 16845248; 16713670; 16713569; 16703752; 16676078; 16622840; 16601834; 16546843; 16456100; 16423881; 16416371; 16409470; 16395714; 16365142; 16279946; 16272158;…	NM_000602	942.833	NM_000602	GO:0000302(response to reactive oxygen species)|GO:0001300(chronological cell aging)|GO:0002020(protease binding)|GO:0004252(serine-type endopeptidase activity)|GO:0004867(serine-type endopeptidase inhibitor activity)|GO:0005515(protein binding)|GO:0005576(extracellular region)|GO:0005625(soluble fraction)|GO:0005886(plasma membrane)|GO:0007596(blood coagulation)|GO:0030414(peptidase inhibitor ac…	Hs.414795	ENST00000223095	Homo sapiens serpin peptidase inhibitor, clade E (nexin, plasminogen activator inhibitor type 1), member 1 (SERPINE1), transcript variant 1, mRNA [NM_000602]	NM_000602	NP272198
A_24_P228717	RAC2	1.38719	0.0292405	1.32047	1.45117	1.39304	P	399.512	287.651	P	382.204	289.447	P	434.685	299.542	P	381.645	273.965	GO:0000166(nucleotide binding)|GO:0003924(GTPase activity)|GO:0005525(GTP binding)|GO:0005622(intracellular)|GO:0005624(membrane fraction)|GO:0005635(nuclear envelope)|GO:0005737(cytoplasm)|GO:0005829(cytosol)|GO:0005886(plasma membrane)|GO:0006184(GTP catabolic process)|GO:0007165(signal transduction)|GO:0007264(small GTPase mediated signal transduction)|GO:0007411(axon guidance)|GO:0007596(bloo…	Hs.517601	ENST00000441619	Homo sapiens ras-related C3 botulinum toxin substrate 2 (rho family, small GTP binding protein Rac2) (RAC2), mRNA [NM_002872]	NM_002872	hs|22q13.1	THC2468436	GO:0000166(nucleotide binding)|GO:0003924(GTPase activity)|GO:0005515(protein binding)|GO:0005525(GTP binding)|GO:0005622(intracellular)|GO:0005624(membrane fraction)|GO:0005635(nuclear envelope)|GO:0005737(cytoplasm)|GO:0006935(chemotaxis)|GO:0007165(signal transduction)|GO:0007264(small GTPase mediated signal transduction)|GO:0008284(positive regulation of cell proliferation)|GO:0010310(regulat…	ras-related C3 botulinum toxin substrate 2 (rho family, small GTP binding protein Rac2)	NM_002872	CAAGGAGATTGACTCGGTGAAATACCTGGAGTGCTCAGCTCTCACCCAGAGAGGCCTGAA	5880	GO:5737(cytoplasm); GO:5622(intracellular); GO:5624(membrane fraction); GO:5635(nuclear envelope)	GO:5525(GTP binding); GO:3924(GTPase activity); GO:166(nucleotide binding); GO:5515(protein binding)	The protein encoded by this gene is a GTPase which belongs to the RAS superfamily of small GTP-binding proteins. Members of this superfamily appear to regulate a diverse array of cellular events, including the control of cell growth, cytoskeletal reorganization, and the activation of protein kinases.	GO:30036(actin cytoskeleton organization and biogenesis); GO:30031(cell projection biogenesis); GO:6935(chemotaxis); GO:7165(signal transduction); GO:7264(small GTPase mediated signal transduction)			ras-related C3 botulinum toxin substrate 2	Neutrophil immunodeficiency syndrome	KEGG pathway: Adherens junction 04520; KEGG pathway: Axon guidance 04360; KEGG pathway: B cell receptor signaling pathway 04662; KEGG pathway: Colorectal cancer 05210; KEGG pathway: Fc epsilon RI signaling pathway 04664; KEGG pathway: Focal adhesion 04510; KEGG pathway: Leukocyte transendothelial migration 04670; KEGG pathway: MAPK signaling pathway 04010; KEGG pathway: Natural killer cell mediat…	17269730; 16772332; 16582540; 15812594; 15761153; 15489334; 15461802; 15023524; 12960248; 12912997; 12716910; 12676940; 12516569; 12477932; 12176041; 12027902; 11513578; 11457725; 11445862; 11346801; 11090627; 11042152; 11027608; 10961859; 10758162; 10655614; 10591208; 10559471; 9748241; 9642115; 9624165; 9614111; 9490022; 9299243; 8504089; 2674130; 1903399; 1902092; 1316893	NM_002872	117.501	NM_002872	GO:0000166(nucleotide binding)|GO:0003924(GTPase activity)|GO:0005515(protein binding)|GO:0005525(GTP binding)|GO:0005622(intracellular)|GO:0005624(membrane fraction)|GO:0005635(nuclear envelope)|GO:0005737(cytoplasm)|GO:0006935(chemotaxis)|GO:0007165(signal transduction)|GO:0007264(small GTPase mediated signal transduction)|GO:0008284(positive regulation of cell proliferation)|GO:0010310(regulat…	Hs.517601	ENST00000441619	Homo sapiens ras-related C3 botulinum toxin substrate 2 (rho family, small GTP binding protein Rac2) (RAC2), mRNA [NM_002872]	NM_002872	THC2315339
A_32_P18258	TALDO1	1.38647	0.0292041	1.41878	1.3584	1.38289	P	46806.9	33782.9	P	45500.3	32070.1	P	49046.5	36106	P	45873.9	33172.5	GO:0004801(sedoheptulose-7-phosphate:D-glyceraldehyde-3-phosphate glyceronetransferase activity)|GO:0005625(soluble fraction)|GO:0005737(cytoplasm)|GO:0005792(microsome)|GO:0005829(cytosol)|GO:0005975(carbohydrate metabolic process)|GO:0005999(xylulose biosynthetic process)|GO:0006002(fructose 6-phosphate metabolic process)|GO:0006098(pentose-phosphate shunt)|GO:0006112(energy reserve metabolic p…	Hs.438678	ENST00000319006	Homo sapiens transaldolase 1 (TALDO1), mRNA [NM_006755]	NM_006755	hs|11p15.5	THC2596774	GO:0004801(transaldolase activity)|GO:0005515(protein binding)|GO:0005625(soluble fraction)|GO:0005737(cytoplasm)|GO:0005792(microsome)|GO:0005829(cytosol)|GO:0005975(carbohydrate metabolic process)|GO:0006002(fructose 6-phosphate metabolic process)|GO:0008152(metabolic process)|GO:0009052(pentose-phosphate shunt, non-oxidative branch)|GO:0016740(transferase activity)|GO:0019682(glyceraldehyde-3-…	transaldolase 1	NM_006755	GATGAATCTTGCGTTTTTTACAAATCGGAGCAGGGACAGATCATAGATTTCTGATTTTAT	6888	GO:5737(cytoplasm)	GO:3824(catalytic activity); GO:5515(protein binding); GO:4801(transaldolase activity); GO:16740(transferase activity)	Transaldolase 1 is a key enzyme of the nonoxidative pentose phosphate pathway providing ribose-5-phosphate for nucleic acid synthesis and NADPH for lipid biosynthesis. This pathway can also maintain glutathione at a reduced state and thus protect sulfhydryl groups and cellular integrity from oxygen radicals. The functional gene of transaldolase 1 is located on chromosome 11 and a pseudogene is id…	GO:5975(carbohydrate metabolic process); GO:8152(metabolic process); GO:6098(pentose-phosphate shunt)			transaldolase 1	Transaldolase deficiency	KEGG pathway: Pentose phosphate pathway 00030; Reactome Event:Energy Metabolism 163685; Reactome Event:Metabolism of carbohydrates 71387	17095351; 17081983; 16130169; 16092052; 15489334; 15383276; 15231747; 14702349; 12477932; 11283793; 10869557; 10702296; 9524206; 9339383; 9119412; 8300619; 7964452	NM_006755	67519.2	NM_006755	GO:0004801(transaldolase activity)|GO:0005515(protein binding)|GO:0005625(soluble fraction)|GO:0005737(cytoplasm)|GO:0005792(microsome)|GO:0005829(cytosol)|GO:0005975(carbohydrate metabolic process)|GO:0006002(fructose 6-phosphate metabolic process)|GO:0008152(metabolic process)|GO:0009052(pentose-phosphate shunt, non-oxidative branch)|GO:0016740(transferase activity)|GO:0019682(glyceraldehyde-3-…	Hs.438678	ENST00000319006	Homo sapiens transaldolase 1 (TALDO1), mRNA [NM_006755]	NM_006755	NP113884
A_23_P118392	RASD1	1.38642	0.000229309	1.33203	1.40852	1.42038	P	106.962	77.0776	P	99.3136	74.5583	P	114.553	81.3287	P	107.02	75.3458	GO:0000166(nucleotide binding)|GO:0003924(GTPase activity)|GO:0005525(GTP binding)|GO:0005625(soluble fraction)|GO:0005634(nucleus)|GO:0005737(cytoplasm)|GO:0005886(plasma membrane)|GO:0006184(GTP catabolic process)|GO:0007165(signal transduction)|GO:0007186(G-protein coupled receptor protein signaling pathway)|GO:0007263(nitric oxide mediated signal transduction)|GO:0007264(small GTPase mediated…	Hs.25829	ENST00000225688	Homo sapiens RAS, dexamethasone-induced 1 (RASD1), transcript variant 1, mRNA [NM_016084]	NM_016084	hs|17p11.2	THC2466358	GO:0000166(nucleotide binding)|GO:0003924(GTPase activity)|GO:0005515(protein binding)|GO:0005525(GTP binding)|GO:0005622(intracellular)|GO:0005625(soluble fraction)|GO:0005634(nucleus)|GO:0005737(cytoplasm)|GO:0005886(plasma membrane)|GO:0007165(signal transduction)|GO:0007186(G-protein coupled receptor protein signaling pathway)|GO:0007263(nitric oxide mediated signal transduction)|GO:0007264(s…	RAS, dexamethasone-induced 1	NM_016084	CTTACCCAGGTGTTTATACTGTGTGTGTGTGAGGTCTTTAAAGTTATTGCTTTATTTGGT	51655	GO:5622(intracellular); GO:16020(membrane)	GO:5525(GTP binding); GO:3924(GTPase activity); GO:5085(guanyl-nucleotide exchange factor activity); GO:166(nucleotide binding)	This gene encodes a Ras-related protein that is stimulated by dexamethasone. The exact function of this gene is unknown, but it may play a role in dexamethasone-induced alterations in cell morphology, growth and cell-extracellular matrix interactions. In addition, studies of a similar rat protein suggest that it functions as as a novel physiologic nitric oxide (NO) effector. The gene product belo…	GO:7186(G-protein coupled receptor protein signaling pathway); GO:7165(signal transduction); GO:7264(small GTPase mediated signal transduction)			RAS, dexamethasone-induced 1			17167088; 16489124; 16381901; 16225846; 16189514; 15489336; 15489334; 15184869; 12818426; 12498886; 12477932; 11997338; 11842095; 11241162; 11086993; 11076863; 10947988; 10840027; 10673050; 10471929; 9452419	NM_016084	1137.62	NM_016084	GO:0000166(nucleotide binding)|GO:0003924(GTPase activity)|GO:0005515(protein binding)|GO:0005525(GTP binding)|GO:0005622(intracellular)|GO:0005625(soluble fraction)|GO:0005634(nucleus)|GO:0005737(cytoplasm)|GO:0005886(plasma membrane)|GO:0007165(signal transduction)|GO:0007186(G-protein coupled receptor protein signaling pathway)|GO:0007263(nitric oxide mediated signal transduction)|GO:0007264(s…	Hs.25829	ENST00000225688	Homo sapiens RAS, dexamethasone-induced 1 (RASD1), mRNA [NM_016084]	NM_016084	THC2257083
A_24_P54808	KLHL8	1.38609	0.0293497	1.33956	1.44034	1.3802	P	539.228	388.644	P	521.991	389.673	P	581.985	404.061	P	513.707	372.198		Hs.106601	ENST00000273963	Homo sapiens kelch-like 8 (Drosophila) (KLHL8), mRNA [NM_020803]	NM_020803	hs|4q22.1	THC2472926	GO:0005515(protein binding)	kelch-like 8 (Drosophila)	NM_020803	AAGTTGGTACCCTACCTACCCGTAAAATATGAAATACTCAGAAGTAAAGTGTGTGGGCAA	57563		GO:5515(protein binding)					kelch-like 8			16713569; 16381901; 15489336; 15489334; 12477932; 12168954; 11230166; 11076863; 10718198	NM_020803	615.561	NM_020803	GO:0005515(protein binding)	Hs.106601	ENST00000273963	Homo sapiens kelch-like 8 (Drosophila) (KLHL8), mRNA [NM_020803]	NM_020803	THC2294164
A_24_P192994	FADS1	1.38592	0.0294363	1.41286	1.38138	1.36396	P	372.446	268.791	P	360.539	255.184	P	396.358	286.929	P	360.441	264.26	GO:0000248(C-5 sterol desaturase activity)|GO:0005624(membrane fraction)|GO:0005634(nucleus)|GO:0005783(endoplasmic reticulum)|GO:0005789(endoplasmic reticulum membrane)|GO:0005792(microsome)|GO:0006355(regulation of transcription, DNA-dependent)|GO:0006636(unsaturated fatty acid biosynthetic process)|GO:0006810(transport)|GO:0006950(response to stress)|GO:0007267(cell-cell signaling)|GO:0007568(…	Hs.503546	ENST00000350997	Homo sapiens fatty acid desaturase 1 (FADS1), mRNA [NM_013402]	NM_013402	hs|11q12.2	THC2467588	GO:0000248(C-5 sterol desaturase activity)|GO:0005515(protein binding)|GO:0005624(membrane fraction)|GO:0005634(nucleus)|GO:0005783(endoplasmic reticulum)|GO:0005792(microsome)|GO:0006810(transport)|GO:0006950(response to stress)|GO:0007267(cell-cell signaling)|GO:0007568(aging)|GO:0007584(response to nutrient)|GO:0008654(phospholipid biosynthetic process)|GO:0009267(cellular response to starvati…	fatty acid desaturase 1	NM_013402	GGCCCAATATCAGTATTCTTTTTGTGTGTGCCAATTTTGTTATCACATCCCTATGAAGTT	3992	GO:16020(membrane)	GO:20037(heme binding); GO:5506(iron ion binding); GO:16491(oxidoreductase activity); GO:16717(oxidoreductase activity, acting on paired donors, with oxidation of a pair of donors resulting in the reduction of molecular oxygen to two molecules of water); GO:5515(protein binding)	The protein encoded by this gene is a member of the fatty acid desaturase (FADS) gene family. Desaturase enzymes regulate unsaturation of fatty acids through the introduction of double bonds between defined carbons of the fatty acyl chain. FADS family members are considered fusion products composed of an N-terminal cytochrome b5-like domain and a C-terminal multiple membrane-spanning desaturase p…	GO:6633(fatty acid biosynthetic process); GO:6629(lipid metabolic process)			fatty acid desaturase 1		KEGG pathway: Linoleic acid metabolism 00591	17353931; 16846730; 16806233; 16670158; 16643857; 16303743; 14702039; 12477932; 10860662; 10769175; 10601301; 9445487; 9373149; 9110174; 8619474; 8125298	NM_013402	16002.9	NM_013402	GO:0000248(C-5 sterol desaturase activity)|GO:0005515(protein binding)|GO:0005624(membrane fraction)|GO:0005634(nucleus)|GO:0005783(endoplasmic reticulum)|GO:0005792(microsome)|GO:0006810(transport)|GO:0006950(response to stress)|GO:0007267(cell-cell signaling)|GO:0007568(aging)|GO:0007584(response to nutrient)|GO:0008654(phospholipid biosynthetic process)|GO:0009267(cellular response to starvati…	Hs.503546	ENST00000350997	Homo sapiens fatty acid desaturase 1 (FADS1), mRNA [NM_013402]	NM_013402	THC2245508
A_32_P28223		1.38522	0.0313915	1.39127	1.34307	1.42247	P	120.621	87.1283	P	115.188	82.7935	P	124.594	92.7682	P	122.082	85.8233		Hs.656851	ENST00000527778	Homo sapiens full length insert cDNA YH73H08. [AF074986]		hs|11q13.5	THC2656073				TTTTTCTTTTAGGAGGAAACCATTGGCTTCTGGTTAGAGTTCTAAGAAGGGAAACTGGCG						FLI_CDNA						AF074986	46.8638	AF074986		Hs.656851		Homo sapiens full length insert cDNA YH73H08 [AF074986]		THC2313829
A_24_P399083	TXNL4B	1.38441	0.0326272	1.21226	1.57868	1.38645	P	98.6478	71.2097	P	95.8767	79.089	P	111.139	70.3995	P	88.9281	64.1407	GO:0005634(nucleus)|GO:0005681(spliceosomal complex)|GO:0006397(mRNA processing)|GO:0007049(cell cycle)|GO:0007067(mitosis)|GO:0008380(RNA splicing)	Hs.134406	ENST00000423037	Homo sapiens thioredoxin-like 4B (TXNL4B), transcript variant 1, mRNA [NM_017853]	NM_017853	hs|16q22.2	THC2461084	GO:0005634(nucleus)|GO:0005681(spliceosomal complex)|GO:0006397(mRNA processing)|GO:0007049(cell cycle)|GO:0007067(mitosis)|GO:0008380(RNA splicing)	thioredoxin-like 4B	NM_017853	GTCAGCATTGTTGGATAGAAATGTCACCTATATGGGATTTGCCTGTTTTAATAACTTTGT	54957	GO:5634(nucleus); GO:5681(spliceosome)	GO:0005489(electron transporter activity)		GO:8380(RNA splicing); GO:7049(cell cycle); GO:6397(mRNA processing); GO:7067(mitosis)			thioredoxin-like 4B			16511018; 16142897; 15489334; 15163659; 15161931; 14702039; 12477932; 11015569; 9373149; 8125298	NM_017853	156.99	NM_017853	GO:0005634(nucleus)|GO:0005681(spliceosomal complex)|GO:0006397(mRNA processing)|GO:0007049(cell cycle)|GO:0007067(mitosis)|GO:0008380(RNA splicing)	Hs.134406	ENST00000423037	Homo sapiens thioredoxin-like 4B (TXNL4B), transcript variant 1, mRNA [NM_017853]	NM_017853	THC2236199
A_23_P29046	CBR1	1.38228	0.029896	1.32739	1.39679	1.42448	P	6158.14	4456.38	P	6004.13	4523.26	P	6583.47	4713.28	P	5886.82	4132.61	GO:0000166(nucleotide binding)|GO:0004090(carbonyl reductase (NADPH) activity)|GO:0005737(cytoplasm)|GO:0016491(oxidoreductase activity)|GO:0017144(drug metabolic process)|GO:0042373(vitamin K metabolic process)|GO:0047021(15-hydroxyprostaglandin dehydrogenase (NADP+) activity)|GO:0050221(prostaglandin-E2 9-reductase activity)	Hs.88778	ENST00000290349	Homo sapiens carbonyl reductase 1 (CBR1), mRNA [NM_001757]	NM_001757	hs|21q22.12	THC2467959	GO:0004090(carbonyl reductase (NADPH) activity)|GO:0005515(protein binding)|GO:0005737(cytoplasm)|GO:0016491(oxidoreductase activity)|GO:0017144(drug metabolic process)|GO:0042373(vitamin K metabolic process)|GO:0047021(15-hydroxyprostaglandin dehydrogenase (NADP+) activity)|GO:0050221(prostaglandin-E2 9-reductase activity)|GO:0055114(oxidation reduction)	carbonyl reductase 1	NM_001757	AAATGATCTCTTATCAATTAGCACTCACTAATGTACTACTAATTGAGCAACCTACGCACT	873	GO:5829(cytosol)	GO:47021(15-hydroxyprostaglandin dehydrogenase (NADP+) activity); GO:4090(carbonyl reductase (NADPH) activity); GO:16491(oxidoreductase activity); GO:50221(prostaglandin-E2 9-reductase activity); GO:5515(protein binding)	Carbonyl reductase is one of several monomeric, NADPH-dependent oxidoreductases having wide specificity for carbonyl compounds. This enzyme is widely distributed in human tissues. Another carbonyl reductase gene, CRB3, lies close to this gene on chromosome 21q.	GO:8152(metabolic process)			carbonyl reductase 1		KEGG pathway: Arachidonic acid metabolism 00590	17353931; 15489334; 12836057; 12477932; 12123751; 11771743; 11306092; 10830953; 10091578; 9740676; 8432528; 8421682; 7705364; 7005231; 3311025; 3141401; 3083821; 2182121; 1921984; 1540623; 1453004	NM_001757	7247.34	NM_001757	GO:0004090(carbonyl reductase (NADPH) activity)|GO:0005515(protein binding)|GO:0005737(cytoplasm)|GO:0016491(oxidoreductase activity)|GO:0017144(drug metabolic process)|GO:0042373(vitamin K metabolic process)|GO:0047021(15-hydroxyprostaglandin dehydrogenase (NADP+) activity)|GO:0050221(prostaglandin-E2 9-reductase activity)|GO:0055114(oxidation reduction)	Hs.88778	ENST00000290349	Homo sapiens carbonyl reductase 1 (CBR1), mRNA [NM_001757]	NM_001757	THC2233907
A_33_P3344648	LOC440461	1.38122	0.0381036	1.37834	1.36084	1.40483	P	58.7464	42.5524	P	54.2128	39.3321	P	63.5769	46.7187	P	58.4496	41.6063		Hs.661522		Homo sapiens Rho GTPase activating protein 27 pseudogene (LOC440461), non-coding RNA [NR_027283]	NR_027283	hs|17q24.2	THC2484485		Rho GTPase activating protein 27 pseudogene	NR_027283	TTATGTGACCTACAGCAGGTGTGTGCCCCATAGTCTCTTTCCAAGTCCCAGCTGTTCTGT	440461											NR_027283	83.475	NR_027283		Hs.661522	ENST00000331396	Homo sapiens SH3 domain containing 20 pseudogene (LOC440461), non-coding RNA [NR_027283]	NR_027283
A_33_P3260974		1.38114	0.0231355	1.54258	1.55043	1.10158	P	138.607	100.726	P	152.765	99.0321	P	135.662	87.4996	P	127.394	115.646		Hs.584210		DA734158 NT2RP2 Homo sapiens cDNA clone NT2RP2004573 5', mRNA sequence [DA734158]		hs|9p21.3					AAGAAACTGGGAGACTACAGCTCAGTATAAGTAGAAATAGTGAGAGGTGACCACGGGCTA												DA734158	406.376	DA734158		Hs.584210		DA734158 NT2RP2 Homo sapiens cDNA clone NT2RP2004573 5', mRNA sequence [DA734158]
A_23_P71503	C8orf51	1.37951	0.0375161	1.14924	1.60859	1.42009	P	76.3078	55.1019	P	65.2351	56.7636	P	81.4873	50.6576	P	82.2009	57.8844		Hs.245886	ENST00000518049	Homo sapiens chromosome 8 open reading frame 51 (C8orf51), non-coding RNA [NR_026785]	NR_026785	hs|8q24.3	THC2477813		chromosome 8 open reading frame 51	NR_026785	AGTGACTGTCAGCAAGCATGTGTGACTGAAATGGTATCCAGTTCTTACGTATTTGTTTTG	78998											NR_026785	10.8335	NR_026785		Hs.618477		Homo sapiens chromosome 8 open reading frame 51 (C8orf51), non-coding RNA [NR_026785]	NR_026785	THC2239828
A_23_P209449	FZD7	1.37555	0.031145	1.32112	1.35291	1.4562	P	612.575	445.587	P	568.851	430.583	P	664.105	490.872	P	604.768	415.306	GO:0001944(vasculature development)|GO:0004871(signal transducer activity)|GO:0004872(receptor activity)|GO:0004930(G-protein coupled receptor activity)|GO:0005737(cytoplasm)|GO:0005886(plasma membrane)|GO:0006355(regulation of transcription, DNA-dependent)|GO:0007199(G-protein signaling, coupled to cGMP nucleotide second messenger)|GO:0007223(Wnt receptor signaling pathway, calcium modulating pa…	Hs.173859	ENST00000286201	Homo sapiens frizzled family receptor 7 (FZD7), mRNA [NM_003507]	NM_003507	hs|2q33.1	THC2462537	GO:0004926(non-G-protein coupled 7TM receptor activity)|GO:0004930(G-protein coupled receptor activity)|GO:0005886(plasma membrane)|GO:0007186(G-protein coupled receptor protein signaling pathway)|GO:0007275(multicellular organismal development)|GO:0016021(integral to membrane)|GO:0016055(Wnt receptor signaling pathway)|GO:0042813(Wnt receptor activity)	frizzled family receptor 7	NM_003507	TTTTAAAACTCCAACACAGGTTTTGGCATCTTTTGTGCTGTATCTTTTAAGTGCATGTGA	8324	GO:16021(integral to membrane); GO:5886(plasma membrane)	GO:4930(G-protein coupled receptor activity); GO:42813(Wnt receptor activity); GO:4926(non-G-protein coupled 7TM receptor activity); GO:4872(receptor activity)	Members of the 'frizzled' gene family encode 7-transmembrane domain proteins that are receptors for Wnt signaling proteins. The FZD7 protein contains an N-terminal signal sequence, 10 cysteine residues typical of the cysteine-rich extracellular domain of Fz family members, 7 putative transmembrane domains, and an intracellular C-terminal tail with a PDZ domain-binding motif. FZD7 gene expression …	GO:7186(G-protein coupled receptor protein signaling pathway); GO:16055(Wnt receptor signaling pathway); GO:7275(multicellular organismal development)			frizzled 7		KEGG pathway: Basal cell carcinoma 05217; KEGG pathway: Colorectal cancer 05210; KEGG pathway: Melanogenesis 04916; KEGG pathway: Wnt signaling pathway 04310	16713569; 16189514; 15901282; 15489334; 15370539; 15195140; 12477932; 12067714; 9813155; 9707618; 9192640	NM_003507	7224.75	NM_003507	GO:0004926(non-G-protein coupled 7TM receptor activity)|GO:0004930(G-protein coupled receptor activity)|GO:0005886(plasma membrane)|GO:0007186(G-protein coupled receptor protein signaling pathway)|GO:0007275(multicellular organismal development)|GO:0016021(integral to membrane)|GO:0016055(Wnt receptor signaling pathway)|GO:0042813(Wnt receptor activity)	Hs.173859	ENST00000286201	Homo sapiens frizzled homolog 7 (Drosophila) (FZD7), mRNA [NM_003507]	NM_003507	THC2235818
A_24_P295245	ASPH	1.37549	0.0311472	1.51326	1.36536	1.25955	P	18445	13449.5	P	17712.1	11704.6	P	19929.6	14596.6	P	17693.2	14047.3	GO:0004597(peptide-aspartate beta-dioxygenase activity)|GO:0005198(structural molecule activity)|GO:0005488(binding)|GO:0005509(calcium ion binding)|GO:0005783(endoplasmic reticulum)|GO:0005789(endoplasmic reticulum membrane)|GO:0006936(muscle contraction)|GO:0007389(pattern specification process)|GO:0008150(biological_process)|GO:0008285(negative regulation of cell proliferation)|GO:0008307(stru…	Hs.332422	ENST00000517928	Homo sapiens aspartate beta-hydroxylase (ASPH), transcript variant 4, mRNA [NM_032467]	NM_032467	hs|8q12.3	THC2599943	GO:0004597(peptide-aspartate beta-dioxygenase activity)|GO:0005488(binding)|GO:0005506(iron ion binding)|GO:0005509(calcium ion binding)|GO:0005783(endoplasmic reticulum)|GO:0005789(endoplasmic reticulum membrane)|GO:0006936(muscle contraction)|GO:0007389(pattern specification process)|GO:0008285(negative regulation of cell proliferation)|GO:0008307(structural constituent of muscle)|GO:0009055(el…	aspartate beta-hydroxylase	NM_032467	GGCGTCTGGACATCTGTAGCTGTCGTTTGGTTTGATCTTGTTGACTATGAGGAAGTTCTA	444	GO:5783(endoplasmic reticulum); GO:5789(endoplasmic reticulum membrane); GO:30176(integral to endoplasmic reticulum membrane); GO:16021(integral to membrane); GO:16020(membrane)	GO:5488(binding); GO:5509(calcium ion binding); GO:9055(electron carrier activity); GO:5506(iron ion binding); GO:16702(oxidoreductase activity, acting on single donors with incorporation of molecular oxygen, incorporation of two atoms of oxygen); GO:4597(peptide-aspartate beta-dioxygenase activity); GO:8307(structural constituent of muscle)	This gene is thought to play an important role in calcium homeostasis. Alternative splicing of this gene results in five transcript variants which vary in protein translation, the coding of catalytic domains, and tissue expression. Variation among these transcripts impacts their functions which involve roles in the calcium storage and release process in the endoplasmic and sarcoplasmic reticulum …	GO:8150(biological_process); GO:6936(muscle contraction); GO:18193(peptidyl-amino acid modification)			aspartate beta-hydroxylase isoform d			17156427; 17020779; 16949909; 16673309; 16564107; 16341145; 16154531; 15302935; 15302852; 12713872; 12477932; 12130746; 12118090; 11069905; 11007777; 10974562; 10956665; 10767180; 9287354; 8823296; 7821814	NM_032467	7669.05	NM_032467	GO:0004597(peptide-aspartate beta-dioxygenase activity)|GO:0005488(binding)|GO:0005506(iron ion binding)|GO:0005509(calcium ion binding)|GO:0005783(endoplasmic reticulum)|GO:0005789(endoplasmic reticulum membrane)|GO:0006936(muscle contraction)|GO:0007389(pattern specification process)|GO:0008285(negative regulation of cell proliferation)|GO:0008307(structural constituent of muscle)|GO:0009055(el…	Hs.591874	ENST00000379449	Homo sapiens aspartate beta-hydroxylase (ASPH), transcript variant 4, mRNA [NM_032467]	NM_032467	NP300950
A_33_P3331426	FLJ37786	1.37485	0.0344061	1.35863	1.37916	1.38692	P	118.377	86.0236	P	94.0717	69.24	P	148.268	107.506	P	112.79	81.3244		Hs.631791		PREDICTED: Homo sapiens hypothetical LOC642691 (FLJ37786), miscRNA [XR_108343]	XR_108343	hs|2p11.1	THC2480914		uncharacterized LOC642691	XM_001723511	TAATTAATACCAGTAAGCTTGGATGAAAGCCTGCACACCTTAGGTGTGTGTGTGTGTGTG	642691											XR_108343	106.266	XM_001723511		Hs.631791	ENST00000427270	PREDICTED: Homo sapiens hypothetical LOC100133086 (LOC100133086), mRNA [XM_001723511]	XM_001723511
A_33_P3263274		1.37471	0.0312004	1.39567	1.33078	1.39875	P	2888.82	2104.37	P	2691.22	1928.26	P	3094.77	2325.53	P	2880.47	2059.31						hs|16p13.3					TGTGTATGTTTGAATGGGTGTGTATTTGTGTGTGTGTGTGTCTGTGTGGTCCTCAGAACC													5284.36
A_23_P253301	PFN2	1.37384	0.039118	1.23637	1.50953	1.38936	P	69.7074	50.8584	P	69.4169	56.1456	P	71.9708	47.6775	P	67.7345	48.7522	GO:0003779(actin binding)|GO:0005515(protein binding)|GO:0005546(phosphatidylinositol-4,5-bisphosphate binding)|GO:0005737(cytoplasm)|GO:0008064(regulation of actin polymerization or depolymerization)|GO:0015629(actin cytoskeleton)|GO:0030036(actin cytoskeleton organization)	Hs.91747	ENST00000239940	Homo sapiens profilin 2 (PFN2), transcript variant 1, mRNA [NM_053024]	NM_053024	hs|3q25.1	THC2587633	GO:0003779(actin binding)|GO:0005515(protein binding)|GO:0005546(phosphatidylinositol-4,5-bisphosphate binding)|GO:0005737(cytoplasm)|GO:0008064(regulation of actin polymerization or depolymerization)|GO:0015629(actin cytoskeleton)|GO:0030036(actin cytoskeleton organization)	profilin 2	NM_053024	CTGCAGTAGTTTGCTTTTAGTATTGTTGTTGCACTTGAGCAGAGACAAACCTTTATTCAT	5217	GO:15629(actin cytoskeleton)	GO:3779(actin binding); GO:5546(phosphatidylinositol-4,5-bisphosphate binding); GO:5515(protein binding)	The protein encoded by this gene is a ubiquitous actin monomer-binding protein belonging to the profilin family. It is thought to regulate actin polymerization in response to extracellular signals. There are two alternatively spliced transcript variants encoding different isoforms described for this gene.	GO:30036(actin cytoskeleton organization and biogenesis); GO:7010(cytoskeleton organization and biogenesis); GO:8064(regulation of actin polymerization and/or depolymerization)			profilin 2 isoform a		KEGG pathway: Regulation of actin cytoskeleton 04810	16169070; 15615774; 15489334; 15383276; 14517206; 12677009; 12477932; 12224553; 11027290; 10945997; 10882740; 10600384; 9463375; 8975700; 8641130; 8365484; 7758455; 7737110; 3356709; 1602151	NM_053024	2671.62	NM_053024	GO:0003779(actin binding)|GO:0005515(protein binding)|GO:0005546(phosphatidylinositol-4,5-bisphosphate binding)|GO:0005737(cytoplasm)|GO:0008064(regulation of actin polymerization or depolymerization)|GO:0015629(actin cytoskeleton)|GO:0030036(actin cytoskeleton organization)	Hs.91747	ENST00000481767	Homo sapiens profilin 2 (PFN2), transcript variant 1, mRNA [NM_053024]	NM_053024	NP414976
A_24_P944427	SETD5	1.37236	0.0378495	1.39831	1.53564	1.20369	P	65.3337	47.8281	P	59.2083	42.3427	P	69.6218	45.3374	P	67.171	55.8042		Hs.288164	ENST00000402466	Homo sapiens SET domain containing 5 (SETD5), mRNA [NM_001080517]	NM_001080517	hs|3p25.3	THC2466157		SET domain containing 5	NM_001080517	CTCTCTTTGTGTGTGACTGTTACAAAATTTCACTTTTCAAAATCGAAATCAGGTGTTTGC	55209	GO:5634(nucleus)				FLI_CDNA; oligo capping; fis (full insert sequence)					16641997; 15489334; 14702039; 12477932; 11214970	NM_001080517	77.1996	NM_001080517		Hs.288164	ENST00000402466	Homo sapiens SET domain containing 5 (SETD5), mRNA [NM_001080517]	NM_001080517	THC2244766
A_33_P3295091	C1orf140	1.37211	0.0375615	1.46412	1.39118	1.26826	P	63.8246	46.5669	P	65.0768	44.4476	P	63.2784	45.4853	P	63.1187	49.7678		Hs.722626		Homo sapiens uncharacterized LOC400804 (C1orf140), non-coding RNA [NR_024236]	NR_024236	hs|1q41			uncharacterized LOC400804	NR_024236	TGCCGTGCTTACCTATTTCTTTATATGCTTTGTGGTCTTTTTTATTGAAACTTGGGCATG	400804											NR_024236	291.887	NR_024236		Hs.722626		Homo sapiens hypothetical LOC400804 (LOC400804), non-coding RNA [NR_024236]	NR_024236
A_23_P69908	GLRX	1.36999	0.0320951	1.29611	1.4839	1.33691	P	5270.02	3836.12	P	4743.78	3660.01	P	5791.97	3903.22	P	5274.29	3945.12	GO:0005737(cytoplasm)|GO:0005829(cytosol)|GO:0006810(transport)|GO:0009055(electron carrier activity)|GO:0015035(protein disulfide oxidoreductase activity)|GO:0015038(glutathione disulfide oxidoreductase activity)|GO:0015949(nucleobase, nucleoside and nucleotide interconversion)|GO:0022900(electron transport chain)|GO:0045454(cell redox homeostasis)|GO:0047485(protein N-terminus binding)|GO:00550…	Hs.28988	ENST00000507412	Homo sapiens glutaredoxin (thioltransferase) (GLRX), transcript variant 1, mRNA [NM_002064]	NM_002064	hs|5q15	NP1179791	GO:0005737(cytoplasm)|GO:0005829(cytosol)|GO:0006810(transport)|GO:0009055(electron carrier activity)|GO:0015035(protein disulfide oxidoreductase activity)|GO:0015038(glutathione disulfide oxidoreductase activity)|GO:0022900(electron transport chain)|GO:0045454(cell redox homeostasis)|GO:0047485(protein N-terminus binding)	glutaredoxin (thioltransferase)	NM_002064	CTGATAAAACTTACAGCCCCCTACACCAAGAGTGTATCTGTGAAAGAGCTCCTACACTTT	2745	GO:5829(cytosol)	GO:9055(electron carrier activity); GO:15038(glutathione disulfide oxidoreductase activity); GO:47485(protein N-terminus binding); GO:15035(protein disulfide oxidoreductase activity)		GO:45454(cell redox homeostasis); GO:6118(electron transport); GO:6810(transport)			glutaredoxin (thioltransferase)		Reactome Event:Nucleotide metabolism 15869	17272816; 17185628; 17064412; 16893901; 16884690; 16311508; 15637068; 15489334; 15297967; 15184054; 12892645; 12723971; 12556467; 12477932; 12244106; 12029072; 11832487; 11297543; 11274078; 11222536; 11146114; 11024467; 10508218; 10350489; 10037490; 9860827; 9677297; 9417094; 9332366; 9325327; 8838810; 8645179; 8549805; 8019414; 8018729; 7961993; 7851394	NM_002064	22098.6	NM_002064	GO:0005737(cytoplasm)|GO:0005829(cytosol)|GO:0006810(transport)|GO:0009055(electron carrier activity)|GO:0015035(protein disulfide oxidoreductase activity)|GO:0015038(glutathione disulfide oxidoreductase activity)|GO:0022900(electron transport chain)|GO:0045454(cell redox homeostasis)|GO:0047485(protein N-terminus binding)	Hs.28988	ENST00000379979	Homo sapiens glutaredoxin (thioltransferase) (GLRX), transcript variant 1, mRNA [NM_002064]	NM_002064	THC2240808
A_23_P103486	CYP2J2	1.36899	0.0116625	1.49843	1.28829	1.32909	P	21.4697	15.7608	P	20.2673	13.5257	P	22.8548	17.7405	P	21.287	16.0163	GO:0005783(endoplasmic reticulum)|GO:0005789(endoplasmic reticulum membrane)|GO:0005792(microsome)|GO:0006690(icosanoid metabolic process)|GO:0006805(xenobiotic metabolic process)|GO:0008016(regulation of heart contraction)|GO:0008392(arachidonic acid epoxygenase activity)|GO:0008404(arachidonic acid 14,15-epoxygenase activity)|GO:0008405(arachidonic acid 11,12-epoxygenase activity)|GO:0009055(el…	Hs.152096	ENST00000469406	Homo sapiens cytochrome P450, family 2, subfamily J, polypeptide 2 (CYP2J2), mRNA [NM_000775]	NM_000775	hs|1p32.1	THC2601685	GO:0005783(endoplasmic reticulum)|GO:0005792(microsome)|GO:0006631(fatty acid metabolic process)|GO:0006690(icosanoid metabolic process)|GO:0008016(regulation of heart contraction)|GO:0008392(arachidonic acid epoxygenase activity)|GO:0009055(electron carrier activity)|GO:0016020(membrane)|GO:0019898(extrinsic to membrane)|GO:0020037(heme binding)|GO:0046872(metal ion binding)|GO:0055114(oxidation…	cytochrome P450, family 2, subfamily J, polypeptide 2	NM_000775	CACGTGTTCTGAAACCACTGGTGTCTGCTCAGATGTGTTGGGACAAAATGAAAGTGACTT	1573	GO:5783(endoplasmic reticulum); GO:16020(membrane); GO:5792(microsome)	GO:8392(arachidonic acid epoxygenase activity); GO:20037(heme binding); GO:5506(iron ion binding); GO:46872(metal ion binding); GO:50381(unspecific monooxygenase activity)	This gene encodes a member of the cytochrome P450 superfamily of enzymes. The cytochrome P450 proteins are monooxygenases which catalyze many reactions involved in drug metabolism and synthesis of cholesterol, steroids and other lipids. This protein localizes to the endoplasmic reticulum and is thought to be the predominant enzyme responsible for epoxidation of endogenous arachidonic acid in card…	GO:6118(electron transport); GO:6690(icosanoid metabolic process); GO:8016(regulation of heart contraction)			cytochrome P450, family 2, subfamily J, polypeptide 2		KEGG pathway: Arachidonic acid metabolism 00590; KEGG pathway: Linoleic acid metabolism 00591	17162467; 16202848; 16008525; 15864120; 15861034; 15489334; 15466638; 15361551; 15256482; 14702039; 14575523; 12737630; 12477932; 12386130; 11901223; 10828211; 10681399; 10405341; 10065373; 9570962; 9187259; 9048644; 8913342; 8631948	NM_000775	47.8497	NM_000775	GO:0005783(endoplasmic reticulum)|GO:0005792(microsome)|GO:0006631(fatty acid metabolic process)|GO:0006690(icosanoid metabolic process)|GO:0008016(regulation of heart contraction)|GO:0008392(arachidonic acid epoxygenase activity)|GO:0009055(electron carrier activity)|GO:0016020(membrane)|GO:0019898(extrinsic to membrane)|GO:0020037(heme binding)|GO:0046872(metal ion binding)|GO:0055114(oxidation…	Hs.152096	ENST00000371204	Homo sapiens cytochrome P450, family 2, subfamily J, polypeptide 2 (CYP2J2), mRNA [NM_000775]	NM_000775	NP1150508
A_23_P210554	SPATA2	1.36843	0.0329187	1.30087	1.42597	1.38143	P	208.145	152.053	P	204.471	157.18	P	222.387	155.955	P	197.577	143.024	GO:0003674(molecular_function)|GO:0005634(nucleus)|GO:0005737(cytoplasm)|GO:0007275(multicellular organismal development)|GO:0007283(spermatogenesis)|GO:0030154(cell differentiation)	Hs.48513	ENST00000422556	Homo sapiens spermatogenesis associated 2 (SPATA2), transcript variant 1, mRNA [NM_006038]	NM_006038	hs|20q13.13	THC2609660	GO:0003674(molecular_function)|GO:0005634(nucleus)|GO:0005737(cytoplasm)|GO:0007275(multicellular organismal development)|GO:0007283(spermatogenesis)|GO:0030154(cell differentiation)	spermatogenesis associated 2	NM_006038	TCTATCTGGTAGATCACATGTAGATGTACAGTGTGTATATTAAGCTGAATTTCAACCAAC	9825	GO:5737(cytoplasm)	GO:3674(molecular_function)		GO:30154(cell differentiation); GO:7275(multicellular organismal development); GO:7283(spermatogenesis)			spermatogenesis associated 2			16189514; 15489334; 14702039; 12531478; 12477932; 11780052; 10222154; 9872452; 8889548	NM_006038	65.9925	NM_006038	GO:0003674(molecular_function)|GO:0005634(nucleus)|GO:0005737(cytoplasm)|GO:0007275(multicellular organismal development)|GO:0007283(spermatogenesis)|GO:0030154(cell differentiation)	Hs.48513	ENST00000422556	Homo sapiens spermatogenesis associated 2 (SPATA2), transcript variant 1, mRNA [NM_006038]	NM_006038	THC2247492
A_24_P681011	HIPK2	1.36765	0.0327182	1.42356	1.26383	1.42187	P	518.543	380.896	P	489.186	343.636	P	557.431	441.065	P	509.01	357.987	GO:0000122(negative regulation of transcription from RNA polymerase II promoter)|GO:0000166(nucleotide binding)|GO:0001654(eye development)|GO:0003714(transcription corepressor activity)|GO:0004672(protein kinase activity)|GO:0004674(protein serine/threonine kinase activity)|GO:0005515(protein binding)|GO:0005524(ATP binding)|GO:0005634(nucleus)|GO:0005737(cytoplasm)|GO:0005813(centrosome)|GO:000…	Hs.397465	ENST00000406875	Homo sapiens homeodomain interacting protein kinase 2 (HIPK2), transcript variant 1, mRNA [NM_022740]	NM_022740	hs|7q34	THC2532567	GO:0000122(negative regulation of transcription from RNA polymerase II promoter)|GO:0000166(nucleotide binding)|GO:0003714(transcription corepressor activity)|GO:0004674(protein serine/threonine kinase activity)|GO:0005524(ATP binding)|GO:0005634(nucleus)|GO:0005737(cytoplasm)|GO:0005813(centrosome)|GO:0006468(protein amino acid phosphorylation)|GO:0006915(apoptosis)|GO:0006978(DNA damage respons…	homeodomain interacting protein kinase 2	NM_022740	GTGTTAATCCATGTTAATCTGTGTGAAAATTATTGCGTGCAACAGTATTTTCTCGTGTAC	28996											NM_022740	253.568	NM_022740	GO:0000122(negative regulation of transcription from RNA polymerase II promoter)|GO:0000166(nucleotide binding)|GO:0003714(transcription corepressor activity)|GO:0004674(protein serine/threonine kinase activity)|GO:0005524(ATP binding)|GO:0005634(nucleus)|GO:0005737(cytoplasm)|GO:0005813(centrosome)|GO:0006468(protein amino acid phosphorylation)|GO:0006915(apoptosis)|GO:0006978(DNA damage respons…	Hs.397465	ENST00000263551	Homo sapiens homeodomain interacting protein kinase 2 (HIPK2), transcript variant 1, mRNA [NM_022740]	NM_022740	THC2370681
A_24_P392151	C11orf86	1.36753	0.0346728	1.33231	1.39168	1.37934	P	110.05	80.4659	P	108.961	81.784	P	115.924	83.2982	P	105.265	76.3156		Hs.232604	ENST00000308963	Homo sapiens chromosome 11 open reading frame 86 (C11orf86), mRNA [NM_001136485]	NM_001136485	hs|11q13.2	THC2643325		chromosome 11 open reading frame 86	NM_001136485	TGAGGCGGTACCAACAGCAGGTAAGAAGAAGGTGGGAGAGCTTTGTCGCCATCTTCCCCA	254439											NM_001136485	46.609	NM_001136485		Hs.232604	ENST00000308963	Homo sapiens chromosome 11 open reading frame 86 (C11orf86), mRNA [NM_001136485]	NM_001136485	THC2315099
A_32_P151544	KRT18	1.36628	0.0327635	1.2966	1.44105	1.365	P	164107	119831	P	150340	115949	P	180817	125476	P	161164	118068	GO:0005198(structural molecule activity)|GO:0005515(protein binding)|GO:0005737(cytoplasm)|GO:0005815(microtubule organizing center)|GO:0005882(intermediate filament)|GO:0007049(cell cycle)|GO:0009653(anatomical structure morphogenesis)|GO:0033209(tumor necrosis factor-mediated signaling pathway)|GO:0034451(centriolar satellite)|GO:0043000(Golgi to plasma membrane CFTR protein transport)|GO:00430…	Hs.406013	ENST00000548496	Homo sapiens keratin 18 (KRT18), transcript variant 1, mRNA [NM_000224]	NM_000224	hs|12q13.13	THC2526743	GO:0005198(structural molecule activity)|GO:0005515(protein binding)|GO:0005737(cytoplasm)|GO:0005815(microtubule organizing center)|GO:0007049(cell cycle)|GO:0009653(anatomical structure morphogenesis)|GO:0034451(centriolar satellite)|GO:0043000(Golgi to plasma membrane CFTR protein transport)|GO:0043066(negative regulation of apoptosis)|GO:0044419(interspecies interaction between organisms)|GO:…	keratin 18	NM_000224	GAGGACTTCATTCTTGGTGATGCCTTGGACAGCAGCAACTCCATGCAAACCATCCAAAAG	3875	GO:5882(intermediate filament)	GO:5515(protein binding); GO:5200(structural constituent of cytoskeleton)	KRT18 encodes the type I intermediate filament chain keratin 18. Keratin 18, together with its filament partner keratin 8, are perhaps the most commonly found members of the intermediate filament gene family. They are expressed in single layer epithelial tissues of the body. Mutations in this gene have been linked to cryptogenic cirrhosis. Two transcript variants encoding the same protein have be…	GO:9653(anatomical structure morphogenesis)			keratin 18	Cirrhosis, cryptogenic; Cirrhosis, noncryptogenic, susceptibility to	KEGG pathway: Cell Communication 01430; KEGG pathway: Pathogenic Escherichia coli infection - EHEC 05130; KEGG pathway: Pathogenic Escherichia coli infection - EPEC 05131	17353931; 17034788; 16831889; 16189514; 16143128; 16046547; 15987600; 15952740; 15838910; 15831101; 15822942; 15731014; 15731013; 15529338; 15489334; 15368451; 15339273; 15316390; 15314064; 15194421; 15102669; 14648556; 14556659; 12724528; 12717381; 12577067; 12477932; 12473120; 12429849; 12388748; 12235123; 12191991; 11955647; 11923318; 11917136; 11788583; 11684708; 11581269; 11356849; 11278913;…	NM_000224	450.202	NM_000224	GO:0005198(structural molecule activity)|GO:0005515(protein binding)|GO:0005737(cytoplasm)|GO:0005815(microtubule organizing center)|GO:0007049(cell cycle)|GO:0009653(anatomical structure morphogenesis)|GO:0034451(centriolar satellite)|GO:0043000(Golgi to plasma membrane CFTR protein transport)|GO:0043066(negative regulation of apoptosis)|GO:0044419(interspecies interaction between organisms)|GO:…	Hs.406013	ENST00000388835	Homo sapiens keratin 18 (KRT18), transcript variant 1, mRNA [NM_000224]	NM_000224	NP1080248
A_24_P148750	SH3BP5	1.36273	0.0444195	1.29284	1.41596	1.38241	P	61.414	44.8711	P	50.534	39.0876	P	69.7363	49.2503	P	63.9716	46.2754	GO:0004860(protein kinase inhibitor activity)|GO:0005515(protein binding)|GO:0005622(intracellular)|GO:0005737(cytoplasm)|GO:0005739(mitochondrion)|GO:0006469(negative regulation of protein kinase activity)|GO:0007165(signal transduction)|GO:0017124(SH3 domain binding)|GO:0035556(intracellular signal transduction)	Hs.726063	ENST00000408919	Homo sapiens SH3-domain binding protein 5 (BTK-associated) (SH3BP5), transcript variant 1, mRNA [NM_004844]	NM_004844	hs|3p25.1	THC2514190	GO:0004860(protein kinase inhibitor activity)|GO:0005515(protein binding)|GO:0005737(cytoplasm)|GO:0005739(mitochondrion)|GO:0006469(negative regulation of protein kinase activity)|GO:0007242(intracellular signaling cascade)|GO:0017124(SH3 domain binding)	SH3-domain binding protein 5 (BTK-associated)	NM_004844	GGAGGCCTTTGAAGATGACAGCTGTAGCAACTTTGTGTCTGAAGATGACTCGGAAACCCA	9467	GO:5737(cytoplasm); GO:5739(mitochondrion)	GO:5070(SH3/SH2 adaptor activity); GO:5515(protein binding); GO:4860(protein kinase inhibitor activity)		GO:7242(intracellular signaling cascade)			SH3-domain binding protein 5 (BTK-associated) isoform a			16964243; 15506969; 15489334; 15158451; 15146197; 14702039; 12477932; 12167088; 10702676; 10339589; 9571151	NM_004844	754.435	NM_004844	GO:0004860(protein kinase inhibitor activity)|GO:0005515(protein binding)|GO:0005737(cytoplasm)|GO:0005739(mitochondrion)|GO:0006469(negative regulation of protein kinase activity)|GO:0007242(intracellular signaling cascade)|GO:0017124(SH3 domain binding)	Hs.719150	ENST00000408919	Homo sapiens SH3-domain binding protein 5 (BTK-associated) (SH3BP5), transcript variant 1, mRNA [NM_004844]	NM_004844	THC2363038
A_24_P96961	SPSB1	1.35987	0.0340042	1.34817	1.39395	1.33813	P	1766.16	1297.26	P	1606.75	1191.8	P	1967.91	1411.75	P	1723.82	1288.23	GO:0005737(cytoplasm)|GO:0035556(intracellular signal transduction)	Hs.8261	ENST00000328089	Homo sapiens splA/ryanodine receptor domain and SOCS box containing 1 (SPSB1), mRNA [NM_025106]	NM_025106	hs|1p36.22	NP852704	GO:0005737(cytoplasm)|GO:0007242(intracellular signaling cascade)|GO:0019941(modification-dependent protein catabolic process)	splA/ryanodine receptor domain and SOCS box containing 1	NM_025106	GCCTTGTGGCTTGTACAGTTTTGAAACTCCCGTTCTATTTTATGATGGTTGATAATAGTC	80176				GO:7242(intracellular signaling cascade)			SPRY domain-containing SOCS box protein SSB-1			16710414; 16498413; 15713673; 15489334; 14702039; 12477932; 12076535; 9373149; 8125298	NM_025106	4489.72	NM_025106	GO:0005737(cytoplasm)|GO:0007242(intracellular signaling cascade)|GO:0019941(modification-dependent protein catabolic process)	Hs.8261	ENST00000328089	Homo sapiens splA/ryanodine receptor domain and SOCS box containing 1 (SPSB1), mRNA [NM_025106]	NM_025106	THC2446561
A_23_P152970	RAPGEFL1	1.3587	0.0352654	1.27456	1.41451	1.39125	P	167.664	123.354	P	162.394	127.412	P	183.219	129.528	P	157.38	113.121	GO:0005085(guanyl-nucleotide exchange factor activity)|GO:0005622(intracellular)|GO:0005624(membrane fraction)|GO:0007186(G-protein coupled receptor protein signaling pathway)|GO:0007264(small GTPase mediated signal transduction)|GO:0007399(nervous system development)	Hs.730798	ENST00000264644	Homo sapiens Rap guanine nucleotide exchange factor (GEF)-like 1 (RAPGEFL1), mRNA [NM_016339]	NM_016339	hs|17q21.1	THC2488370	GO:0005085(guanyl-nucleotide exchange factor activity)|GO:0005622(intracellular)|GO:0005624(membrane fraction)|GO:0007165(signal transduction)|GO:0007186(G-protein coupled receptor protein signaling pathway)|GO:0007264(small GTPase mediated signal transduction)|GO:0007399(nervous system development)	Rap guanine nucleotide exchange factor (GEF)-like 1	NM_016339	AGGGAAAGAGCCTTGTATCATATGTGAACATTGTATCATAGGTAATGTTGTACAGACCCT	51195	GO:5622(intracellular); GO:5624(membrane fraction)	GO:5085(guanyl-nucleotide exchange factor activity)		GO:7186(G-protein coupled receptor protein signaling pathway); GO:7399(nervous system development); GO:7165(signal transduction); GO:7264(small GTPase mediated signal transduction)			Rap guanine nucleotide exchange factor (GEF)-like 1			12477932; 9789079; 9582122	NM_016339	11.0621	NM_016339	GO:0005085(guanyl-nucleotide exchange factor activity)|GO:0005622(intracellular)|GO:0005624(membrane fraction)|GO:0007165(signal transduction)|GO:0007186(G-protein coupled receptor protein signaling pathway)|GO:0007264(small GTPase mediated signal transduction)|GO:0007399(nervous system development)	Hs.632254	ENST00000264644	Homo sapiens Rap guanine nucleotide exchange factor (GEF)-like 1 (RAPGEFL1), mRNA [NM_016339]	NM_016339	THC2258726
A_23_P12343	GSTM3	1.35828	0.0179853	1.19547	1.6247	1.2902	P	43.3691	31.6975	P	37.8395	31.6525	P	50.5982	31.1431	P	41.6697	32.2971	GO:0004364(glutathione transferase activity)|GO:0005625(soluble fraction)|GO:0005737(cytoplasm)|GO:0006749(glutathione metabolic process)|GO:0008065(establishment of blood-nerve barrier)|GO:0008152(metabolic process)|GO:0016740(transferase activity)|GO:0042802(identical protein binding)|GO:0043627(response to estrogen stimulus)	Hs.2006	ENST00000488824	Homo sapiens glutathione S-transferase mu 3 (brain) (GSTM3), transcript variant 1, mRNA [NM_000849]	NM_000849	hs|1p13.3	THC2487629	GO:0004364(glutathione transferase activity)|GO:0005625(soluble fraction)|GO:0005737(cytoplasm)|GO:0008065(establishment of blood-nerve barrier)|GO:0008152(metabolic process)|GO:0016740(transferase activity)|GO:0042802(identical protein binding)|GO:0043627(response to estrogen stimulus)	glutathione S-transferase mu 3 (brain)	NM_000849	AGCTTGTTTTGTTTCATCCTGTCCGTAAGGGGTCAGCGCTCTTGCTTTGCTCTTTTCAAT	2947		GO:4364(glutathione transferase activity); GO:5515(protein binding); GO:16740(transferase activity)	Cytosolic and membrane-bound forms of glutathione S-transferase are encoded by two distinct supergene families. At present, eight distinct classes of the soluble cytoplasmic mammalian glutathione S-transferases have been identified: alpha, kappa, mu, omega, pi, sigma, theta and zeta. This gene encodes a glutathione S-transferase that belongs to the mu class. The mu class of enzymes functions in t…	GO:8065(establishment of blood-nerve barrier); GO:8152(metabolic process)			glutathione S-transferase M3		KEGG pathway: Glutathione metabolism 00480; KEGG pathway: Metabolism of xenobiotics by cytochrome P450 00980	17353931; 16760134; 16189514; 15665284; 15621212; 15489334; 14968442; 12477932; 12016153; 10587441; 9882431; 9797707; 9230131; 8824514; 8473333; 8404061; 8373352; 8317488; 8242618; 8218382; 2345169; 1530570	NM_000849	14016.4	NM_000849	GO:0004364(glutathione transferase activity)|GO:0005625(soluble fraction)|GO:0005737(cytoplasm)|GO:0008065(establishment of blood-nerve barrier)|GO:0008152(metabolic process)|GO:0016740(transferase activity)|GO:0042802(identical protein binding)|GO:0043627(response to estrogen stimulus)	Hs.2006	ENST00000361066	Homo sapiens glutathione S-transferase mu 3 (brain) (GSTM3), transcript variant 1, mRNA [NM_000849]	NM_000849	THC2242710
A_33_P3221960	IL18RAP	1.35804	0.0375494	1.37058	1.30586	1.39939	P	97.064	71.5267	P	91.8849	67.0408	P	99.9428	76.534	P	99.3642	71.0052	GO:0004872(receptor activity)|GO:0004888(transmembrane receptor activity)|GO:0005622(intracellular)|GO:0006954(inflammatory response)|GO:0006955(immune response)|GO:0007165(signal transduction)|GO:0007166(cell surface receptor linked signaling pathway)|GO:0016020(membrane)|GO:0016021(integral to membrane)|GO:0045087(innate immune response)	Hs.158315	ENST00000264260	Homo sapiens interleukin 18 receptor accessory protein (IL18RAP), mRNA [NM_003853]	NM_003853	hs|2q12.1	THC2489002	GO:0004888(transmembrane receptor activity)|GO:0006954(inflammatory response)|GO:0007166(cell surface receptor linked signal transduction)|GO:0016020(membrane)|GO:0016021(integral to membrane)|GO:0045087(innate immune response)	interleukin 18 receptor accessory protein	NM_003853	ACAGAACTCACAGCTCTGTGTGTGTGTGTTCAGGCTGATAGGAAATTCAAAGAGTCTCCT	8807											NM_003853	172.4	NM_003853	GO:0004888(transmembrane receptor activity)|GO:0006954(inflammatory response)|GO:0007166(cell surface receptor linked signal transduction)|GO:0016020(membrane)|GO:0016021(integral to membrane)|GO:0045087(innate immune response)	Hs.158315	ENST00000409369	Homo sapiens interleukin 18 receptor accessory protein (IL18RAP), mRNA [NM_003853]	NM_003853
A_23_P45999	FBXO2	1.35785	0.0360005	1.31738	1.47016	1.29265	P	122.616	90.2107	P	112.484	85.385	P	131.704	89.5845	P	123.658	95.6624	GO:0001540(beta-amyloid binding)|GO:0001948(glycoprotein binding)|GO:0004842(ubiquitin-protein ligase activity)|GO:0005529(sugar binding)|GO:0005737(cytoplasm)|GO:0005783(endoplasmic reticulum)|GO:0005792(microsome)|GO:0005829(cytosol)|GO:0006464(protein modification process)|GO:0006508(proteolysis)|GO:0006511(ubiquitin-dependent protein catabolic process)|GO:0006516(glycoprotein catabolic proces…	Hs.132753	ENST00000354287	Homo sapiens F-box protein 2 (FBXO2), mRNA [NM_012168]	NM_012168	hs|1p36.22	THC2462623	GO:0004842(ubiquitin-protein ligase activity)|GO:0005515(protein binding)|GO:0006464(protein modification process)|GO:0006508(proteolysis)|GO:0019941(modification-dependent protein catabolic process)	F-box protein 2	NM_012168	GCCCCTGAGCAGGGAGAGAGAAGTTTTGTTGGCATAGGTTTGCTTAGGTAGCCGGCTTCT	26232		GO:5515(protein binding); GO:4842(ubiquitin-protein ligase activity)	This gene encodes a member of the F-box protein family which is characterized by an approximately 40 amino acid motif, the F-box. The F-box proteins constitute one of the four subunits of the ubiquitin protein ligase complex called SCFs (SKP1-cullin-F-box), which function in phosphorylation-dependent ubiquitination. The F-box proteins are divided into 3 classes: Fbws containing WD-40 domains, Fbl…	GO:30163(protein catabolic process); GO:6464(protein modification process); GO:6508(proteolysis); GO:6512(ubiquitin cycle)			F-box only protein 2			16710414; 15489334; 12904574; 12477932; 12383498; 12140560; 10531037; 10531035; 9857061	NM_012168	252.049	NM_012168	GO:0004842(ubiquitin-protein ligase activity)|GO:0005515(protein binding)|GO:0006464(protein modification process)|GO:0006508(proteolysis)|GO:0019941(modification-dependent protein catabolic process)	Hs.132753	ENST00000376779	Homo sapiens F-box protein 2 (FBXO2), mRNA [NM_012168]	NM_012168	THC2236258
A_33_P3239102		1.35639	0.0347175	1.33746	1.35341	1.37862	P	1283.35	945.788	P	1159.75	867.132	P	1390.79	1027.62	P	1299.51	942.613						hs|15q25.2					CGACCACATGTATATGTGTATATATATATATGTGTGTGTGTGTGTGAGTTTGTGTATGTG													2613.72
A_24_P330796	MKS1	1.35469	0.0438476	1.10871	1.53621	1.45966	P	47.1514	34.9778	P	45.3702	40.9216	P	53.1438	34.5941	P	42.9401	29.4179	GO:0005515(protein binding)|GO:0005737(cytoplasm)|GO:0005813(centrosome)|GO:0005856(cytoskeleton)|GO:0005929(cilium)|GO:0005932(microtubule basal body)|GO:0042384(cilium assembly)|GO:0048754(branching morphogenesis of a tube)|GO:0060271(cilium morphogenesis)	Hs.408843	ENST00000337050	Homo sapiens Meckel syndrome, type 1 (MKS1), transcript variant 1, mRNA [NM_017777]	NM_017777	hs|17q22	THC2480212		Meckel syndrome, type 1	NM_017777	GCTCTTTGTAAATGGAGAGGTCGTTTCAGCCCAAGGCTATGAGTATGACAATCTCTACGT	54903							Meckel syndrome, type 1	Meckel syndrome, type 1		17437276; 17185389; 16415886; 15489334; 14702039; 12477932; 7550354	NM_017777	113.003	NM_017777		Hs.408843	ENST00000337050	Homo sapiens Meckel syndrome, type 1 (MKS1), transcript variant 1, mRNA [NM_017777]	NM_017777	THC2248771
A_32_P524904	C11orf86	1.35411	0.0353044	1.38257	1.40931	1.2743	P	761.723	561.668	P	751.63	543.648	P	825.81	585.969	P	707.73	555.388		Hs.232604	ENST00000308963	Homo sapiens chromosome 11 open reading frame 86 (C11orf86), mRNA [NM_001136485]	NM_001136485	hs|11q13.2	THC2643325		chromosome 11 open reading frame 86	NM_001136485	GGCTGAGCACTCTGTGCTGAAAACCTTTGAACCTCACGGTGTCCTGATGAAGGAAGCAGA	254439					FLI_CDNA; oligo capping; fis (full insert sequence)						NM_001136485	9.18989	NM_001136485		Hs.232604	ENST00000308963	Homo sapiens chromosome 11 open reading frame 86 (C11orf86), mRNA [NM_001136485]	NM_001136485	THC2315099
A_33_P3346108	RUFY4	1.35379	0.0443337	1.45793	1.22858	1.38521	P	57.8906	43.0401	P	54.4422	37.3422	P	61.9848	50.4525	P	57.2448	41.3256	GO:0046872(metal ion binding)	Hs.570069	ENST00000374155	Homo sapiens RUN and FYVE domain containing 4 (RUFY4), transcript variant 1, mRNA [NM_198483]	NM_198483	hs|2q35	NP1076310	GO:0008270(zinc ion binding)|GO:0046872(metal ion binding)	RUN and FYVE domain containing 4	NM_198483	TCTGTGGAGGCCTGCTCTGCCATGCTTGCTCCATGGATTACAAGAAGAGAGACCGCTGCT	285180											NM_198483	125.887	NM_198483	GO:0008270(zinc ion binding)|GO:0046872(metal ion binding)	Hs.570069	ENST00000441828	Homo sapiens RUN and FYVE domain containing 4 (RUFY4), mRNA [NM_198483]	NM_198483	NP1076310
A_23_P66050	B3GNT9	1.3535	0.0393251	1.42931	1.26157	1.37509	P	85.1249	62.8492	P	85.4411	59.7777	P	79.3126	62.8681	P	90.6209	65.9018	GO:0000139(Golgi membrane)|GO:0005794(Golgi apparatus)|GO:0006486(protein glycosylation)|GO:0008378(galactosyltransferase activity)|GO:0016020(membrane)|GO:0016021(integral to membrane)|GO:0016757(transferase activity, transferring glycosyl groups)	Hs.513666		Homo sapiens UDP-GlcNAc:betaGal beta-1,3-N-acetylglucosaminyltransferase 9 (B3GNT9), mRNA [NM_033309]	NM_033309	hs|16q22.1	THC2471672	GO:0005794(Golgi apparatus)|GO:0006486(protein amino acid glycosylation)|GO:0008378(galactosyltransferase activity)|GO:0016020(membrane)|GO:0016021(integral to membrane)|GO:0016757(transferase activity, transferring glycosyl groups)	UDP-GlcNAc:betaGal beta-1,3-N-acetylglucosaminyltransferase 9	NM_033309	GACTTAGGGAATCCTACCACTCTGCTGGATTTGGAACCCCCTAGGCTGACGCGGACGTAT	84752	GO:16020(membrane)	GO:8378(galactosyltransferase activity); GO:16757(transferase activity, transferring glycosyl groups)		GO:6486(protein amino acid glycosylation)			hypothetical protein LOC84752			12975309; 12477932	NM_033309	884.168	NM_033309	GO:0005794(Golgi apparatus)|GO:0006486(protein amino acid glycosylation)|GO:0008378(galactosyltransferase activity)|GO:0016020(membrane)|GO:0016021(integral to membrane)|GO:0016757(transferase activity, transferring glycosyl groups)	Hs.513666	ENST00000449549	Homo sapiens UDP-GlcNAc:betaGal beta-1,3-N-acetylglucosaminyltransferase 9 (B3GNT9), mRNA [NM_033309]	NM_033309	THC2237480
A_23_P166	MOB3C	1.35313	0.0366046	1.24075	1.6051	1.24403	P	188.241	139.693	P	176.713	142.425	P	194.891	121.42	P	193.118	155.235	GO:0046872(metal ion binding)	Hs.632401	ENST00000371940	Homo sapiens MOB kinase activator 3C (MOB3C), transcript variant 1, mRNA [NM_145279]	NM_145279	hs|1p33	THC2714332	GO:0005515(protein binding)|GO:0008270(zinc ion binding)|GO:0046872(metal ion binding)	MOB kinase activator 3C	NM_145279	GGGTTTAACAGACCCTCTCTAGGACACAACTGTTTCTGCTTTGAGCAATAATTTCTAACC	148932		GO:16301(kinase activity); GO:46872(metal ion binding); GO:8270(zinc ion binding)	The protein encoded by this gene is similar to the yeast Mob1 protein. Yeast Mob1 binds Mps1p, a protein kinase essential for spindle pole body duplication and mitotic checkpoint regulation. Alternatively spliced transcript variants encoding distinct isoforms have been observed.				MOB1, Mps One Binder kinase activator-like 2C isoform 1			15489334; 14702039; 12477932; 8889548	NM_145279	227.977	NM_145279	GO:0005515(protein binding)|GO:0008270(zinc ion binding)|GO:0046872(metal ion binding)	Hs.632401	ENST00000371940	Homo sapiens MOB1, Mps One Binder kinase activator-like 2C (yeast) (MOBKL2C), transcript variant 1, mRNA [NM_145279]	NM_145279	NP1185251
A_23_P373054	C3orf23	1.35276	0.0356866	1.30296	1.3609	1.39607	P	391.621	289.899	P	399.175	306.36	P	416.62	306.137	P	359.067	257.199	GO:0005739(mitochondrion)	Hs.55131	ENST00000342649	Homo sapiens chromosome 3 open reading frame 23 (C3orf23), transcript variant 1, mRNA [NM_173826]	NM_173826	hs|3p21.31	THC2610784	GO:0005739(mitochondrion)	chromosome 3 open reading frame 23	NM_173826	TGTGTGTATCATCCCTTTTAACCGTGCCTAACAACTGTACTTAAATTTTGTTTTCTAGTG	285343	GO:5739(mitochondrion)						hypothetical protein LOC285343 isoform 1			16381901; 15489336; 15489334; 14702039; 12477932; 11256614; 11230166; 11076863	NM_173826	1142.91	NM_173826	GO:0005739(mitochondrion)	Hs.55131	ENST00000446666	Homo sapiens chromosome 3 open reading frame 23 (C3orf23), transcript variant 1, mRNA [NM_173826]	NM_173826	THC2267330
A_23_P8913	CA2	1.35274	0.0365535	1.35443	1.32637	1.37789	P	146.427	108.323	P	144.308	106.545	P	154.266	116.307	P	140.707	102.118	GO:0001822(kidney development)|GO:0002009(morphogenesis of an epithelium)|GO:0004089(carbonate dehydratase activity)|GO:0005615(extracellular space)|GO:0005737(cytoplasm)|GO:0005829(cytosol)|GO:0005902(microvillus)|GO:0006730(one-carbon metabolic process)|GO:0006950(response to stress)|GO:0008270(zinc ion binding)|GO:0009268(response to pH)|GO:0010033(response to organic substance)|GO:0010043(res…	Hs.155097	ENST00000285379	Homo sapiens carbonic anhydrase II (CA2), mRNA [NM_000067]	NM_000067	hs|8q21.2	THC2468878	GO:0001822(kidney development)|GO:0002009(morphogenesis of an epithelium)|GO:0004089(carbonate dehydratase activity)|GO:0005515(protein binding)|GO:0005615(extracellular space)|GO:0005634(nucleus)|GO:0005737(cytoplasm)|GO:0005902(microvillus)|GO:0006730(one-carbon metabolic process)|GO:0006950(response to stress)|GO:0008270(zinc ion binding)|GO:0009268(response to pH)|GO:0010033(response to organ…	carbonic anhydrase II	NM_000067	GGCTGGTTGGTGCTTTGTTTATGGTAGTAGTTTTTCTGTAACACAGAATATAGGATAAGA	760	GO:5737(cytoplasm)	GO:4089(carbonate dehydratase activity); GO:16829(lyase activity); GO:46872(metal ion binding); GO:8270(zinc ion binding)	CA2 is one of several (at least 7) isozymes of carbonic anhydrase. Carbonic anhydrase catalyzes reversible hydration of carbon dioxide. Defects in this enzyme are associated with osteopetrosis and renal tubular acidosis.	GO:15670(carbon dioxide transport); GO:2009(morphogenesis of an epithelium); GO:6730(one-carbon compound metabolic process); GO:46903(secretion)			carbonic anhydrase II	Renal tubular acidosis-osteopetrosis syndrome	KEGG pathway: Nitrogen metabolism 00910	17319695; 17319692; 17202139; 16996812; 16825953; 16687407; 16475831; 16265785; 16169070; 16106378; 15952740; 15837325; 15837316; 15836783; 15667203; 15489334; 15453828; 15300855; 15218065; 15062553; 15049705; 14760703; 14736710; 14718574; 14675565; 14578124; 14567693; 12933803; 12826902; 12566520; 12501217; 12477932; 12411514; 12171926; 12138085; 12056894; 11956656; 11606574; 11457932; 11264157;…	NM_000067	114.008	NM_000067	GO:0001822(kidney development)|GO:0002009(morphogenesis of an epithelium)|GO:0004089(carbonate dehydratase activity)|GO:0005515(protein binding)|GO:0005615(extracellular space)|GO:0005634(nucleus)|GO:0005737(cytoplasm)|GO:0005902(microvillus)|GO:0006730(one-carbon metabolic process)|GO:0006950(response to stress)|GO:0008270(zinc ion binding)|GO:0009268(response to pH)|GO:0010033(response to organ…	Hs.155097	ENST00000285379	Homo sapiens carbonic anhydrase II (CA2), mRNA [NM_000067]	NM_000067	THC2243815
A_23_P113572	CD19	1.35272	0.0117889	1.32592	1.50076	1.24393	P	27.62	20.4277	P	26.6636	20.1096	P	29.0965	19.3879	P	27.0999	21.7857	GO:0005057(receptor signaling protein activity)|GO:0005886(plasma membrane)|GO:0005887(integral to plasma membrane)|GO:0006968(cellular defense response)|GO:0007166(cell surface receptor linked signaling pathway)|GO:0009897(external side of plasma membrane)|GO:0050776(regulation of immune response)	Hs.652262	ENST00000537306	Homo sapiens CD19 molecule (CD19), transcript variant 2, mRNA [NM_001770]	NM_001770	hs|16p11.2	THC2473305	GO:0005057(receptor signaling protein activity)|GO:0005515(protein binding)|GO:0005886(plasma membrane)|GO:0005887(integral to plasma membrane)|GO:0006968(cellular defense response)|GO:0007166(cell surface receptor linked signal transduction)|GO:0009897(external side of plasma membrane)|GO:0050853(B cell receptor signaling pathway)	CD19 molecule	NM_001770	TACATGCCAGTGACACTTCCAGTCCCCTTTGTATTCCTTAAATAAACTCAATGAGCTCTT	930	GO:5887(integral to plasma membrane); GO:5886(plasma membrane)	GO:5515(protein binding); GO:5057(receptor signaling protein activity)	Lymphocytes proliferate and differentiate in response to various concentrations of different antigens. The ability of the B cell to respond in a specific, yet sensitive manner to the various antigens is achieved with the use of low-affinity antigen receptors. This gene encodes a cell surface molecule which assembles with the antigen receptor of B lymphocytes in order to decrease the threshold for…	GO:7166(cell surface receptor linked signal transduction); GO:6968(cellular defense response)			CD19 antigen	Antibody deficiency due to defect in CD19	KEGG pathway: B cell receptor signaling pathway 04662; KEGG pathway: Hematopoietic cell lineage 04640	16672701; 16430962; 16430470; 16352804; 16344560; 15593213; 15549146; 15489334; 15187135; 15144712; 14607925; 12477932; 12387743; 12215898; 12002767; 11120811; 11080163; 10933394; 10706702; 10201980; 9804823; 9694255; 9648915; 9178909; 9120258; 8647200; 7589101; 7568175; 7528218; 7513297; 2472450; 2459292; 1714482; 1702139; 1383329; 1375324; 1373518; 1370948	NM_001770	37.9938	NM_001770	GO:0005057(receptor signaling protein activity)|GO:0005515(protein binding)|GO:0005886(plasma membrane)|GO:0005887(integral to plasma membrane)|GO:0006968(cellular defense response)|GO:0007166(cell surface receptor linked signal transduction)|GO:0009897(external side of plasma membrane)|GO:0050853(B cell receptor signaling pathway)	Hs.652262	ENST00000380673	Homo sapiens CD19 molecule (CD19), mRNA [NM_001770]	NM_001770	THC2313859
A_33_P3302075	UGT1A8	1.35245	0.0356247	1.39259	1.23769	1.43526	P	1367.17	1012.22	P	1295.47	930.263	P	1360.45	1099.19	P	1445.6	1007.2	GO:0001972(retinoic acid binding)|GO:0004857(enzyme inhibitor activity)|GO:0005496(steroid binding)|GO:0005504(fatty acid binding)|GO:0005783(endoplasmic reticulum)|GO:0005789(endoplasmic reticulum membrane)|GO:0005792(microsome)|GO:0006631(fatty acid metabolic process)|GO:0008144(drug binding)|GO:0008152(metabolic process)|GO:0008202(steroid metabolic process)|GO:0009804(coumarin metabolic proce…	Hs.554822	ENST00000450233	Homo sapiens UDP glucuronosyltransferase 1 family, polypeptide A8 (UGT1A8), mRNA [NM_019076]	NM_019076	hs|2q37.1	THC2565260	GO:0005783(endoplasmic reticulum)|GO:0005792(microsome)|GO:0008152(metabolic process)|GO:0015020(glucuronosyltransferase activity)|GO:0016020(membrane)|GO:0016021(integral to membrane)	UDP glucuronosyltransferase 1 family, polypeptide A8	NM_019076	GGTGGGAAATAAGGTAAAATTTTGAACCATTCCCTAGTCATTTCCAAACTTGAAAACAGA	54576											NM_019076	4.87673	NM_019076	GO:0005783(endoplasmic reticulum)|GO:0005792(microsome)|GO:0008152(metabolic process)|GO:0015020(glucuronosyltransferase activity)|GO:0016020(membrane)|GO:0016021(integral to membrane)	Hs.554822	ENST00000373424	Homo sapiens UDP glucuronosyltransferase 1 family, polypeptide A8 (UGT1A8), mRNA [NM_019076]	NM_019076
[truncated: 279 more rows]
[truncated: 13 more columns]
