# Supplementary material for: Comparative analysis of NRF2-responsive gene expression in AcPC-1 pancreatic cancer cell line
Source: Genes Genomics. 2014 Dec 5;37(1):97–109. doi: 10.1007/s13258-014-0253-2 (PMC4269820; doi:10.1007/s13258-014-0253-2)
Supplement: Supplementary file 4 — Supplementary material 4 (XLS 686 kb) [file 13258_2014_253_MOESM4_ESM.xls]

## Sheet: Sheet1
PROBE_ID	SYMBOL	FC(C/T)-Average	FC(2C/2T)	FC(3C/3T)	FC(4C/4T)	LPE.adj.p.val	t	raw.p.val	adj.p.val	z.real	mean(control)	mean(treated)	#2 control_log2_norm	#2 treated_log2_norm	#3 control_log2_norm	#3 treated_log2_norm	#4 control_log2_norm	#4 treated_log2_norm	#2 control_log2	#2 treated_log2	#3 control_log2	#3 treated_log2	#4 control_log2	#4 treated_log2	#2 control.AVG_Signal	#2 control.Detection Pval	#2 control.BEAD_STDERR	#2 control.Avg_NBEADS	#2 treated.AVG_Signal	#2 treated.Detection Pval	#2 treated.BEAD_STDERR	#2 treated.Avg_NBEADS	#3 control.AVG_Signal	#3 control.Detection Pval	#3 control.BEAD_STDERR	#3 control.Avg_NBEADS	#3 treated.AVG_Signal	#3 treated.Detection Pval	#3 treated.BEAD_STDERR	#3 treated.Avg_NBEADS	#4 control.AVG_Signal	#4 control.Detection Pval	#4 control.BEAD_STDERR	#4 control.Avg_NBEADS	#4 treated.AVG_Signal	#4 treated.Detection Pval	#4 treated.BEAD_STDERR	#4 treated.Avg_NBEADS	SEARCH_KEY
ILMN_1672148	AKR1B10	0.241341	0.433798	0.19712	0.164391	0	4.0946	0.0506003	0.426739	12.346	10.8848	8.83398	9.89891	8.694	11.3003	8.95744	11.4553	8.85051	10.041	8.75201	11.276	8.91153	11.4612	8.77004	1053.54	0	44.2906	20	431.14	0	21.0693	21	2479.73	0	64.1352	30	481.546	0	17.5461	23	2819.51	0	121.005	25	436.562	0	19.6752	34	ILMN_6435
ILMN_1709348	ALDH1A1	0.252812	0.397147	0.193761	0.209978	0	5.70709	0.0288328	0.378514	11.4009	11.022	9.0381	10.3342	9.00192	11.4451	9.07747	11.2866	9.0349	10.4853	9.05867	11.4158	9.02485	11.2832	8.9434	1433.49	0	56.7471	24	533.252	0	15.2042	42	2732.08	0	98.3128	28	520.895	0	21.1752	39	2492.24	0	68.4242	39	492.303	0	24.5484	18	ILMN_24215
ILMN_2096372	ALDH1A1	0.358025	0.495095	0.294317	0.314944	4.86218e-12	6.94822	0.017133	0.343541	7.94962	9.60501	8.12314	9.18486	8.17063	9.81528	8.05072	9.81489	8.14806	9.31383	8.22053	9.78691	8.03641	9.80707	8.09135	636.419	0	42.2003	14	298.282	0.00131752	21.1399	21	883.395	0	46.1858	25	262.544	0.00263505	16.2641	19	895.826	0	43.7834	25	272.734	0.00263505	17.9394	14	ILMN_177898
ILMN_2198239	HGD	0.392705	0.458495	0.399779	0.330404	5.27878e-08	5.67763	0.013218	0.334482	6.60946	9.60854	8.26006	9.19308	8.06806	9.71094	8.38821	9.9216	8.3239	9.32248	8.10906	9.68558	8.35652	9.91288	8.26089	640.246	0	40.3511	17	276.103	0.00263505	12.5102	22	823.475	0	24.2745	20	327.765	0	14.0322	24	963.996	0	24.476	25	306.744	0	17.0209	23	ILMN_7177
ILMN_1794829	C6orf117	0.409587	0.473531	0.367128	0.39525	1.82391e-07	8.3675	0.00927068	0.307641	6.38057	9.69003	8.40227	9.76523	8.68676	9.63059	8.18495	9.67427	8.33511	9.90621	8.74579	9.59759	8.16636	9.65703	8.2703	959.545	0	44.2906	20	429.286	0	17.8447	23	774.753	0	34.7882	17	287.29	0.00263505	11.5007	31	807.34	0	45.1531	19	308.75	0	15.8536	24	ILMN_23792
ILMN_1729117	COL5A2	0.418463	0.542861	0.371866	0.362992	1.53656e-08	5.38347	0.0277808	0.378311	6.80236	9.33387	8.07704	8.88084	7.9995	9.50206	8.07492	9.6187	8.15671	8.99341	8.03431	9.47812	8.06083	9.6025	8.10073	509.666	0	33.7974	9	262.161	0.00395257	11.8651	14	713.179	0	36.8549	18	267.024	0.00263505	17.9555	15	777.394	0	26.9961	13	274.512	0.00263505	14.1653	16	ILMN_137533
ILMN_1811387	TFF3	0.425968	0.604261	0.352095	0.363284	0	4.63508	0.0420879	0.409327	8.46308	14.8686	13.6375	14.34	13.6133	15.1177	13.6118	15.1482	13.6873	14.5453	13.6803	15.0316	13.5391	15.1141	13.5257	23910.2	0	657.63	18	13127.5	0	362.642	15	33493.3	0	1253.55	14	11903.3	0	578.125	17	35465.2	0	842.705	25	11793.1	0	313.296	23	ILMN_6502
ILMN_1781745	C9orf152	0.444962	0.50704	0.413704	0.419986	1.42504e-06	9.65994	0.00803317	0.307471	6.03784	10.0041	8.83582	10.0525	9.07264	9.9854	8.71207	9.97435	8.72276	10.1967	9.13187	9.96057	8.6738	9.96198	8.64394	1173.6	0	47.9895	13	561.004	0	14.3761	36	996.389	0	25.4744	20	408.39	0	14.2729	31	997.364	0	27.5131	27	400.023	0	17.3845	15	ILMN_753
ILMN_1722489	TFF1	0.445424	0.681781	0.422166	0.307039	1.2353e-10	2.40578	0.114935	0.517144	7.50787	11.041	9.8743	10.136	9.5834	11.3518	10.1076	11.6354	9.93186	10.2807	9.63733	11.3254	10.0485	11.6393	9.82329	1243.95	0	52.5911	28	796.387	0	32.9838	23	2566.09	0	66.2101	23	1059.04	0	49.3878	21	3189.88	0	122.772	26	905.949	0	38.9712	27	ILMN_18189
ILMN_1800091	RARRES1	0.465005	0.428388	0.503848	0.46584	1.39668e-06	17.7541	0.00145673	0.279943	6.0503	13.0828	11.9782	13.1145	11.8915	13.0813	12.0924	13.0527	11.9506	13.3068	11.9299	13.0569	12.0251	13.0576	11.825	10133.2	0	426.263	24	3901.74	0	80.6639	13	8521.6	0	312.616	19	4167.77	0	175.775	20	8525.48	0	322.854	23	3628.22	0	170.505	16	ILMN_12238
ILMN_2133205	GPX2	0.469492	0.659057	0.377876	0.415539	3.59396e-10	4.1111	0.0510399	0.427231	7.35089	13.6521	12.5612	13.1266	12.5251	13.9291	12.5251	13.9005	12.6336	13.3149	12.5699	13.9103	12.464	13.9078	12.471	10190.5	0	347.744	29	6080.34	0	238.239	29	15396.6	0	600.61	26	5649.69	0	191.815	33	15370.1	0	684.434	16	5677.32	0	244.87	19	ILMN_777
ILMN_1702503	ALDH3A1	0.481296	0.583284	0.409449	0.466828	3.84419e-06	9.95475	0.00071245	0.259281	5.85001	13.7298	12.6748	13.6066	12.8289	13.8346	12.5464	13.7482	12.6491	13.8053	12.8593	13.8085	12.4827	13.7536	12.4872	14316	0	593.54	11	7430.81	0	238.102	22	14347.2	0	550.402	13	5723.75	0	171.751	18	13811.9	0	408.002	19	5741.59	0	186.093	11	ILMN_6390
ILMN_2412336	AKR1C2	0.487668	0.481176	0.496992	0.484974	3.9431e-05	6.68196	0.00263148	0.280219	5.39344	13.8318	12.7958	13.6364	12.581	13.8546	12.8459	14.0044	12.9604	13.8392	12.6186	13.8298	12.796	14.0115	12.8176	14655.6	0	474.829	27	6289.07	0	195.895	20	14561.2	0	434.226	25	7111.8	0	306.73	25	16515.5	0	640.874	22	7219.16	0	330.487	25	ILMN_13963
ILMN_2304495	PPP1R1B	0.488682	0.576658	0.472905	0.427943	1.57075e-05	6.26955	0.0161405	0.343333	5.5742	12.9115	11.8784	12.6485	11.8543	12.8916	11.8113	13.1942	11.9697	12.8255	11.8948	12.8697	11.743	13.1919	11.8429	7258.92	0	256.114	22	3807.93	0	201.326	21	7484.54	0	216.4	20	3427.53	0	120.596	24	9357.75	0	414.51	21	3673.35	0	105.207	29	ILMN_11681
ILMN_1684873	ARSD	0.491211	0.51516	0.497451	0.462499	5.26444e-05	10.6522	0.000525027	0.259281	5.3221	9.88187	8.85628	9.95689	8.99998	9.76012	8.75274	9.92859	8.81611	10.1024	9.05655	9.73332	8.71035	9.91929	8.74156	1099.32	0	41.129	32	532.467	0	21.7607	20	851.18	0	21.7268	22	418.866	0	17.1853	21	968.285	0	40.6876	19	428.026	0	14.749	19	ILMN_23258
ILMN_1772951	ST6GALNAC1	0.491989	0.725752	0.390729	0.419955	1.05812e-07	1.83486	0.169234	0.5798	6.49319	9.65863	8.63533	8.65301	8.19056	10.0758	8.72008	10.247	8.99534	8.75333	8.24113	10.056	8.68107	10.242	8.90593	431.533	0	22.7843	19	302.571	0.00131752	18.8025	17	1064.56	0	49.1975	27	410.452	0	23.4808	16	1211.02	0	67.7897	17	479.682	0	44.2334	18	ILMN_137665
ILMN_1687757	AKR1C4	0.505857	0.574342	0.567047	0.39746	0.00018133	6.24157	0.0139572	0.340409	5.08103	12.9377	11.9545	12.8327	12.0327	12.982	12.1635	12.9986	11.6674	13.006	12.07	12.97	12.1051	13.0201	11.5402	8226.29	0	345.896	23	4299.53	0	150.647	26	8023.33	0	301.532	27	4405.59	0	154.965	20	8307.09	0	454.01	24	2978.2	0	141.482	22	ILMN_30616
ILMN_2193980	ABCB6	0.508954	0.618417	0.461657	0.461779	5.43718e-06	3.37842	0.0471242	0.419575	5.77677	10.6581	9.68371	10.1364	9.44308	10.8873	9.77219	10.9506	9.83586	10.2814	9.49287	10.8703	9.7144	10.9508	9.73372	1244.52	0	41.2784	33	720.508	0	22.0553	32	1871.88	0	51.0662	28	840.09	0	32.4888	34	1979.38	0	77.4173	27	851.413	0	42.5094	24	ILMN_567
ILMN_2161330	SPDEF	0.512925	0.575553	0.438919	0.534185	0.0026144	10.0463	0.00183716	0.280219	4.39684	9.06508	8.1019	8.97415	8.17718	9.12187	7.9339	9.09923	8.19464	9.0949	8.22775	9.09859	7.92191	9.08424	8.13909	546.81	0	24.8549	24	299.778	0.00131752	7.61872	20	548.21	0	23.7429	27	242.511	0.00527009	13.6953	19	542.786	0	26.856	17	281.909	0.00263505	16.6515	13	ILMN_27290
ILMN_1677814	ABCC3	0.518398	0.644922	0.48659	0.443935	3.95978e-06	4.89817	0.0348512	0.394188	5.83733	14.0648	13.1169	13.6873	13.0545	14.2067	13.1675	14.3003	13.1287	13.8931	13.0933	14.171	13.116	14.3018	12.9866	15213.4	0	418.811	34	8739.17	0	181.876	23	18445.2	0	750.971	20	8877.75	0	310.799	19	20196.2	0	803.509	23	8116.17	0	389.3	19	ILMN_8120
ILMN_1790909	NFE2L2	0.519136	0.601232	0.54212	0.429245	0.000626618	9.2772	0.00075208	0.259281	4.76969	12.6679	11.7221	12.5537	11.8197	12.6469	11.7636	12.8031	11.583	12.7353	11.8652	12.6341	11.694	12.8036	11.4562	6818.75	0	221.745	27	3730.51	0	145.27	24	6356.96	0	298.377	18	3313.13	0	122.101	18	7149.38	0	405.573	22	2809.73	0	133.59	27	ILMN_9669
ILMN_1680652	SELENBP1	0.519545	0.600179	0.495191	0.471862	0.000373886	4.79461	0.0219107	0.367183	4.91003	10.0591	9.11447	9.71282	8.97629	10.1388	9.12487	10.3258	9.24225	9.85995	9.03117	10.1172	9.0758	10.3172	9.14872	929.265	0	39.3096	13	523.182	0	20.2373	13	1110.66	0	33.0505	15	539.619	0	18.2496	22	1275.79	0	52.6951	14	567.596	0	29.2728	18	ILMN_17578
ILMN_1756685	DEPDC6	0.522932	0.581343	0.527663	0.466174	0.000626618	10.2976	0.00282359	0.280219	4.76917	9.53181	8.59651	9.5424	8.75986	9.4637	8.54139	9.58933	8.48827	9.67693	8.82152	9.43712	8.50247	9.57156	8.42151	818.55	0	36.8235	25	452.421	0	16.7826	21	693.195	0	23.3072	14	362.66	0	20.175	21	760.896	0	31.9374	22	342.869	0	20.4331	18	ILMN_24376
ILMN_1704353	IGSF3	0.525067	0.558757	0.441171	0.587237	0.000626618	8.08849	0.00191357	0.280219	4.7859	10.4851	9.55567	10.3392	9.49953	10.6592	9.47866	10.4568	9.68884	10.4913	9.554	10.6398	9.43101	10.4441	9.5896	1439.41	0	72.0838	22	751.694	0	27.7459	24	1595.47	0	68.1827	18	690.265	0	31.3763	15	1393.14	0	45.7439	22	770.474	0	36.6601	17	ILMN_15014
ILMN_1743620	RARRES1	0.527688	0.546788	0.531329	0.505764	0.00147305	11.5408	0.00053891	0.259281	4.54933	11.0566	10.1343	11.0233	10.1524	11.1488	10.2365	10.9976	10.0141	11.1874	10.1966	11.1292	10.179	11.0002	9.90408	2332.02	0	124.522	10	1173.52	0	41.1374	19	2239.94	0	86.2002	25	1159.29	0	47.7452	20	2048.28	0	48.8333	22	958.132	0	54.1873	23	ILMN_10965
ILMN_1752932	MPZL2	0.532318	0.578829	0.549637	0.474119	0.00294338	2.15216	0.101519	0.499216	4.34988	10.6995	9.78984	11.2201	10.4313	10.4818	9.61831	10.3966	9.31992	11.376	10.4883	10.4614	9.57031	10.3913	9.22948	2657.86	0	65.7345	39	1436.42	0	49.1214	24	1409.93	0	51.6803	23	760.239	0	29.2613	18	1343.06	0	46.2539	28	600.276	0	20.203	23	ILMN_23335
ILMN_1701025	EPHX1	0.535271	0.55518	0.458273	0.602788	4.12671e-05	4.53055	0.0107736	0.318286	5.37784	10.3897	9.48808	10.1227	9.27371	10.5469	9.42119	10.4996	9.76936	10.2677	9.32618	10.5343	9.37355	10.4955	9.66513	1232.82	0	75.0651	10	641.888	0	34.1354	23	1482.97	0	72.926	14	663.317	0	78.2382	10	1443.65	0	124.654	14	811.886	0	76.5995	14	ILMN_5212
ILMN_1680738	C5orf13	0.542791	0.52468	0.577244	0.528014	0.00692833	2.70884	0.054259	0.430112	4.10703	9.39623	8.5147	9.87877	8.94828	9.1205	8.32775	9.18942	8.26807	10.0213	9.00304	9.0973	8.30911	9.17095	8.21034	1039.22	0	45.774	15	513.082	0	25.5674	21	547.723	0	16.0883	21	317.17	0	20.9027	21	576.411	0	17.8642	18	296.181	0	13.1595	21	ILMN_2442
ILMN_1653956	LOC644624	0.544758	0.58566	0.537015	0.514019	0.00669949	8.12382	0.00368576	0.280219	4.11723	9.58038	8.70407	9.61302	8.84116	9.64705	8.75009	9.48106	8.52096	9.75549	8.89483	9.61422	8.70775	9.45889	8.45541	864.362	0	42.8267	28	476.004	0	16.1858	26	783.735	0	30.6053	21	418.115	0	10.8388	17	703.735	0	27.3055	29	351.021	0	16.4058	21	ILMN_30644
ILMN_1769013	ASGR1	0.544999	0.66258	0.508103	0.480834	0.00021265	3.22338	0.0529233	0.427927	5.04514	8.4908	7.61512	7.99959	7.40576	8.7747	7.79789	8.69811	7.64172	8.07573	7.42079	8.75522	7.79005	8.67117	7.60268	269.797	0.00395257	19.5093	13	171.349	0.0171278	10.3878	18	432.099	0	21.9851	15	221.329	0.00790514	24.1674	21	407.645	0	17.4414	16	194.373	0.0131752	10.2816	24	ILMN_17580
ILMN_1748352	CTSL2	0.546856	0.635798	0.499832	0.514607	0.00316069	10.5166	0.00048173	0.259281	4.32866	8.89381	8.02304	8.78414	8.13078	8.99534	7.99486	8.90194	7.94348	8.89124	8.17773	8.97134	7.98021	8.88384	7.89431	474.82	0	23.8344	23	289.562	0.00131752	13.9787	21	501.928	0	31.2185	17	252.513	0.00395257	12.9921	21	472.392	0	23.0067	24	237.916	0.00658761	19.1297	15	ILMN_22377
ILMN_1659984	MEP1A	0.550303	0.781938	0.506869	0.420472	3.9431e-05	0.945107	0.405586	0.770318	5.39213	10.5664	9.70474	9.05223	8.69735	11.2112	10.2309	11.4358	10.1859	9.17514	8.75567	11.1909	10.1723	11.4425	10.0729	578.086	0	19.9166	13	432.234	0	19.5743	26	2337.73	0	63.9498	26	1153.9	0	34.9553	27	2783.18	0	79.5998	22	1077.08	0	52.5896	20	ILMN_6712
ILMN_1736042	ME1	0.550927	0.65219	0.532532	0.481464	0.00290754	4.40161	0.0344528	0.394024	4.35841	9.77806	8.91799	9.42046	8.80383	9.86476	8.9557	10.049	8.99445	9.5581	8.86207	9.83826	8.90953	10.0369	8.90483	753.832	0	36.5549	23	465.316	0	17.7426	32	915.403	0	31.0647	31	480.878	0	22.5306	30	1050.53	0	44.9616	28	479.316	0	22.3958	29	ILMN_14746
ILMN_1779015	ZNF467	0.553638	0.667562	0.508951	0.499471	0.00104515	2.43306	0.0892286	0.486795	4.6467	9.42598	8.573	8.81878	8.23575	9.66448	8.69008	9.79469	8.79316	8.92389	8.28154	9.63556	8.65324	9.78644	8.71437	485.69	0	21.9253	26	311.167	0.00131752	14.3494	23	795.413	0	17.6367	23	402.61	0	15.5366	23	883.105	0	39.8972	19	420.035	0	13.3514	26	ILMN_11856
ILMN_1761247	PIR	0.560703	0.600012	0.567456	0.517734	0.0183297	7.0309	0.0073828	0.303798	3.8051	9.41481	8.58012	9.45421	8.71727	9.47344	8.65602	9.31678	8.36707	9.59346	8.77608	9.44687	8.61961	9.29139	8.29926	772.537	0	47.154	22	438.394	0	19.681	11	697.899	0	45.6027	12	393.333	0	30.4524	22	626.596	0	37.1248	13	315.012	0	16.4385	22	ILMN_13999
ILMN_2255579	RAB37	0.564848	0.729965	0.528498	0.467141	0.000626618	3.90674	0.055357	0.431156	4.77789	9.45331	8.62925	9.04005	8.58595	9.61218	8.69215	9.70771	8.60964	9.16207	8.64109	9.58044	8.65486	9.69104	8.53537	572.873	0	21.6292	22	399.233	0	17.1986	25	765.599	0	39.1363	22	403.063	0	13.2019	24	826.596	0	42.8616	18	371.025	0	17.4864	19	ILMN_520
ILMN_1726114	SLC45A3	0.565963	0.704164	0.456617	0.563816	1.96296e-06	2.68445	0.0687554	0.452936	5.97713	11.2165	10.3953	10.6925	10.1865	11.4309	10.3	11.526	10.6993	10.8625	10.2357	11.4058	10.2403	11.5275	10.5737	1861.89	0	86.0092	21	1205.7	0	49.2641	29	2713.21	0	71.9291	12	1209.59	0	28.8106	18	2952.13	0	91.9804	20	1524.04	0	58.6227	28	ILMN_12972
ILMN_1671337	SLC2A5	0.566317	0.698826	0.600542	0.43278	0.00618606	4.69214	0.0122283	0.33211	4.14555	8.29475	7.47443	8.01794	7.50094	8.36874	7.63308	8.49756	7.28926	8.09362	7.52212	8.34571	7.62836	8.47931	7.27155	273.164	0.00395257	13.4661	23	183.817	0.0144928	11.1301	19	325.32	0	8.93034	20	197.863	0.0118577	13.2881	23	356.885	0	20.3869	21	154.509	0.0421607	10.9475	15	ILMN_14785
ILMN_2278335	LOC441282	0.567344	0.759711	0.539726	0.445365	0.000428238	2.81285	0.0911877	0.488087	4.87847	8.01856	7.20086	7.46409	7.06762	8.22285	7.33315	8.36874	7.2018	7.50388	7.07979	8.19657	7.34457	8.34769	7.18158	181.507	0.0210804	9.38173	29	135.279	0.255599	7.83184	22	293.368	0.00131752	19.1067	27	162.53	0.0342556	9.65539	30	325.767	0	13.327	29	145.168	0.0922266	8.43682	24	ILMN_163029
ILMN_1712305	CYBRD1	0.572082	0.519961	0.613431	0.587002	0.000626618	9.5206	0.000866611	0.259281	4.78831	13.2444	12.4386	13.3115	12.3679	13.1117	12.4067	13.3099	12.5413	13.5157	12.414	13.0817	12.3424	13.2968	12.3875	11712.4	0	284.19	28	5457.52	0	220.779	17	8669.21	0	242.66	15	5193.07	0	179.787	15	10062.9	0	455.739	17	5357.98	0	171.698	28	ILMN_4649
ILMN_2383383	PIR	0.576031	0.695034	0.493967	0.556715	0.0174382	5.45742	0.00687603	0.303798	3.82194	9.13282	8.33704	8.90889	8.38405	9.18594	8.16843	9.30364	8.45865	9.02371	8.43568	9.16009	8.15038	9.28043	8.39092	520.485	0	29.7848	12	346.252	0	16.7927	26	572.086	0	29.5749	18	284.124	0.00263505	20.5992	10	621.854	0	43.5667	17	335.674	0	30.5514	19	ILMN_13999
ILMN_1657547	CCDC34	0.577891	0.68577	0.521586	0.539552	0.000232509	2.46643	0.0796174	0.474096	5.01225	11.7286	10.9375	11.9706	11.4264	11.8263	10.8873	11.389	10.4989	12.1345	11.4711	11.7984	10.8345	11.3877	10.381	4496.22	0	158.395	24	2838.87	0	78.0287	23	3561.91	0	120.841	23	1826.05	0	50.4785	17	2679.43	0	108.601	21	1333.46	0	50.4701	36	ILMN_2645
ILMN_1678692	MPRIP	0.57908	0.602925	0.583549	0.55192	0.00966739	4.05383	0.017052	0.343541	4.00806	10.6461	9.85795	10.3462	9.61626	10.7503	9.97319	10.8419	9.98442	10.5003	9.66947	10.7244	9.91886	10.8367	9.87867	1448.43	0	60.273	24	814.332	0	33.0448	25	1691.88	0	59.6	26	968.001	0	43.1406	25	1828.87	0	92.0113	19	941.403	0	49.4268	36	ILMN_557
ILMN_1723978	LGALS1	0.579187	0.6108	0.617467	0.515164	0.00576487	3.54135	0.0270012	0.376754	4.16716	11.6227	10.8348	11.2824	10.5712	11.7054	11.0098	11.8804	10.9235	11.4397	10.6263	11.6756	10.9505	11.8871	10.7949	2777.66	0	102.04	22	1580.62	0	53.9209	25	3271.15	0	108.918	21	1978.86	0	83.8498	20	3787.68	0	112.449	26	1776.58	0	91.3593	17	ILMN_138248
ILMN_2087692	CYBRD1	0.581142	0.543195	0.622896	0.580063	0.00144732	11.6796	0.00144751	0.279943	4.55657	13.3691	12.586	13.4269	12.5464	13.2494	12.5664	13.431	12.6453	13.6444	12.5939	13.2118	12.5043	13.4169	12.4845	12805.2	0	395.408	19	6181.97	0	195.315	19	9487.35	0	405.233	17	5810.1	0	231.223	19	10936.7	0	439.252	19	5730.53	0	294.09	15	ILMN_4649
ILMN_1802100	ADAM28	0.587246	0.608556	0.562287	0.591836	0.0328648	15.2127	0.00196198	0.280219	3.61002	8.92021	8.15225	8.85092	8.13438	9.01284	8.18222	8.89687	8.14014	8.95754	8.18225	8.98498	8.1635	8.87914	8.08385	497.152	0	23.0556	21	290.471	0.00131752	13.2171	24	506.696	0	25.4019	26	286.72	0.00263505	13.7356	27	470.855	0	29.6573	26	271.319	0.00263505	15.6703	25	ILMN_14814
ILMN_1761733	HLA-DMB	0.587404	0.73991	0.548419	0.499481	0.00792601	5.91004	0.00589579	0.303798	4.06623	8.20605	7.43848	7.99257	7.55799	8.32053	7.45389	8.30505	7.30355	8.06693	7.5844	8.29205	7.45766	8.28149	7.28506	268.157	0.00527009	16.2833	16	191.925	0.0118577	8.51808	23	313.442	0	20.4143	16	175.784	0.0184453	11.32	22	311.155	0.00263505	15.4226	21	155.963	0.0395257	8.15188	26	ILMN_2252
ILMN_1695397	LOC644151	0.587571	0.763083	0.531974	0.499711	0.00164396	1.85871	0.163235	0.572578	4.52268	10.0767	9.30949	9.33983	8.94974	10.3687	9.45811	10.5215	9.52063	9.47469	9.00465	10.3425	9.40994	10.5121	9.42073	711.483	0	38.3544	13	513.652	0	25.3725	21	1298.39	0	60.0674	19	680.259	0	30.3561	23	1460.4	0	63.5604	19	685.366	0	44.5547	12	ILMN_35740
ILMN_1670801	MTR	0.590523	0.610416	0.596456	0.565597	0.0379637	21.2358	0.00202996	0.280219	3.54788	9.47734	8.7174	9.42704	8.7149	9.45878	8.71326	9.5462	8.72404	9.56422	8.77385	9.43225	8.675	9.52774	8.64505	757.039	0	38.1932	26	437.716	0	23.786	23	690.86	0	45.1436	17	408.729	0	18.2181	24	738.133	0	38.9867	21	400.33	0	27.9275	26	ILMN_23657
ILMN_1699728	BTD	0.591401	0.631351	0.610836	0.536354	0.0174382	8.43772	0.00403377	0.280219	3.82535	9.22709	8.4693	9.07518	8.4117	9.25504	8.54389	9.35105	8.45231	9.19556	8.46044	9.23624	8.50474	9.32846	8.38282	586.327	0	30.7322	19	352.245	0	12.9466	24	603.094	0	26.3895	22	363.229	0	22.4993	14	642.902	0	19.587	33	333.795	0	16.8925	21	ILMN_24816
ILMN_1731073	CAPN9	0.591534	0.678016	0.646156	0.472457	0.0270891	5.41499	0.00717706	0.303798	3.67535	8.15845	7.40098	7.99726	7.43665	8.20598	7.57594	8.2721	7.19035	8.07328	7.45493	8.1792	7.57842	8.24469	7.17302	269.339	0.00395257	9.24561	24	175.452	0.0171278	9.50833	26	289.858	0.00263505	14.5329	16	191.132	0.0131752	9.83061	13	303.319	0.00263505	9.40765	24	144.309	0.0961792	7.75809	21	ILMN_934
ILMN_1660691	RAB31	0.593163	0.592472	0.610143	0.577327	0.0157138	12.378	0.000278344	0.259281	3.86104	12.2995	11.546	12.2219	11.4668	12.295	11.5823	12.3816	11.5891	12.39	11.513	12.2705	11.5259	12.3922	11.4637	5367.37	0	222.302	24	2922.52	0	72.9876	18	4940.74	0	289.308	17	2948.73	0	136.842	15	5375.57	0	182.665	20	2824.4	0	123.079	20	ILMN_6528
ILMN_1714167	CYB5A	0.594162	0.62158	0.613354	0.550182	0.0254064	8.47403	0.00677717	0.303798	3.69704	11.1878	10.4367	11.2379	10.552	11.1892	10.484	11.1361	10.2741	11.3966	10.6085	11.1708	10.4122	11.1478	10.1555	2696.01	0	71.4338	35	1561.23	0	71.4034	20	2305.34	0	83.7072	22	1362.66	0	33.6641	14	2268.94	0	69.1423	29	1140.56	0	47.2069	24	ILMN_24700
ILMN_1703140	NEDD4	0.595561	0.603306	0.626885	0.558538	0.0362957	13.3779	0.00417715	0.281153	3.57085	9.85134	9.10366	9.83528	9.10625	9.87114	9.19741	9.84759	9.00732	9.97679	9.16518	9.84426	9.15143	9.84102	8.91436	1007.66	0	34.534	25	574.109	0	22.7017	34	919.214	0	37.3379	23	568.664	0	23.388	30	917.151	0	28.3385	18	482.491	0	19.2894	18	ILMN_25555
ILMN_1720235	ADSSL1	0.596294	0.820543	0.482126	0.535943	0.000626618	1.74559	0.189707	0.600184	4.7903	9.32462	8.57872	8.53762	8.25227	9.74217	8.68965	9.69409	8.79424	8.63491	8.2984	9.7178	8.65243	9.67921	8.71616	397.528	0	18.1479	23	314.823	0.00131752	18.563	16	842.069	0	33.4091	31	402.383	0	16.7832	21	819.849	0	28.2944	23	420.557	0	27.9722	13	ILMN_1715
ILMN_1683016	PLA2R1	0.598912	0.633831	0.568422	0.596272	0.0241135	5.41785	0.00946535	0.307641	3.7139	10.3049	9.56532	10.1076	9.44981	10.5106	9.69559	10.2965	9.55055	10.252	9.50061	10.4916	9.63486	10.2891	9.44951	1219.43	0	53.9764	26	724.383	0	22.272	26	1439.75	0	66.0338	18	795.029	0	41.7266	21	1251.24	0	62.951	18	699.177	0	38.7596	12	ILMN_7043
ILMN_1791508	MMP28	0.599311	0.683023	0.534479	0.589644	0.0032797	5.0556	0.0160994	0.343333	4.31756	8.27182	7.5332	8.01053	7.46054	8.38151	7.47771	8.42343	7.66135	8.08648	7.48011	8.35949	7.48146	8.40449	7.62157	271.815	0.00395257	13.5696	13	178.541	0.0158103	9.71859	27	328.441	0	15.8869	24	178.708	0.0171278	7.07839	26	338.848	0	13.6001	23	196.934	0.0131752	11.2828	12	ILMN_12831
ILMN_1804662	NRG4	0.600222	0.639796	0.618863	0.546134	0.0377336	5.71732	0.00956041	0.307641	3.55422	8.67413	7.9377	8.79501	8.1507	8.58762	7.89532	8.63976	7.76709	8.90242	8.20082	8.56311	7.88485	8.6131	7.72415	478.516	0	25.4858	20	294.234	0.00131752	12.9217	20	378.227	0	16.2464	28	236.361	0.00527009	15.0385	17	391.562	0	16.8957	27	211.446	0.0118577	10.9636	23	ILMN_26699
ILMN_1755649	SLC16A5	0.600852	0.810523	0.500363	0.534874	0.000626618	3.17597	0.0841816	0.481209	4.76887	12.8288	12.0939	12.3793	12.0762	13.1396	12.1406	12.9676	12.0649	12.5504	12.1184	13.1116	12.0834	12.9976	11.921	5998.46	0	162.675	21	4446.2	0	166.809	23	8850.76	0	390.249	18	4339.91	0	185.567	29	8178.57	0	424.848	18	3877.86	0	139.087	26	ILMN_9339
ILMN_2172755	DEPDC6	0.602707	0.712879	0.594255	0.516808	0.00316069	4.30757	0.032243	0.386634	4.32852	8.64128	7.91081	8.7163	8.22803	8.52596	7.77512	8.68159	7.72929	8.82146	8.27395	8.50626	7.76793	8.65379	7.68809	452.401	0	29.5727	10	309.532	0.00131752	38.8444	7	363.612	0	18.2516	15	217.962	0.00790514	17.1173	10	402.763	0	18.6006	21	206.227	0.0131752	15.2682	13	ILMN_24376
ILMN_2369104	TRAPPC6B	0.604797	0.662352	0.632718	0.527874	0.0220765	5.54808	0.0125206	0.332727	3.7423	9.43514	8.70966	9.21403	8.6197	9.47723	8.81687	9.61415	8.69242	9.34209	8.67564	9.4535	8.76764	9.5969	8.61523	649.006	0	38.4255	19	408.909	0	30.7347	15	701.114	0	34.609	19	435.836	0	16.1945	22	774.379	0	45.52	19	392.141	0	45.3525	8	ILMN_164643
ILMN_1692535	DPP4	0.604881	0.533284	0.589926	0.703484	0.00966584	8.62487	0.00161842	0.279943	4.01038	11.3181	10.5928	11.3873	10.4803	11.3413	10.58	11.2256	10.7182	11.5465	10.5364	11.3189	10.5139	11.229	10.588	2991.17	0	171.079	28	1485.12	0	92.5698	16	2554.62	0	122.144	22	1462.18	0	72.3334	23	2400.37	0	133.872	21	1539.2	0	122.865	16	ILMN_20248
ILMN_2081087	HSPA12A	0.606545	0.659265	0.551464	0.61378	0.00535796	6.54037	0.00783212	0.307471	4.19134	10.6844	9.96312	10.4886	9.88757	10.8055	9.94686	10.7591	10.0549	10.6478	9.94024	10.7769	9.89277	10.7518	9.95085	1604.4	0	67.7136	26	982.448	0	30.6228	18	1754.63	0	80.8302	17	950.648	0	42.0703	16	1724.28	0	40.6862	19	989.703	0	40.5318	26	ILMN_173169
ILMN_2206554	SLC35F5	0.607844	0.60181	0.624607	0.597462	0.0352727	6.8084	0.00243351	0.280219	3.5816	11.3622	10.6439	11.229	10.4964	11.3723	10.6934	11.4851	10.742	11.3877	10.5523	11.3475	10.6263	11.4885	10.6121	2679.35	0	108.668	27	1501.59	0	81.3751	35	2605.85	0	115.39	21	1580.62	0	63.9023	26	2873.39	0	109.251	31	1565.22	0	121.292	20	ILMN_22210
ILMN_2352934	ASPH	0.615434	0.762989	0.627102	0.487179	0.0220494	4.20361	0.0142428	0.340409	3.74568	9.9478	9.24747	9.696	9.30573	10.0737	9.40047	10.0737	9.03622	9.84147	9.35933	10.0547	9.35592	10.0624	8.94466	917.443	0	63.745	19	656.808	0	32.5087	26	1063.6	0	45.7658	14	655.257	0	37.318	24	1069.29	0	43.9207	22	492.732	0	30.4703	16	ILMN_182157
ILMN_1794825	ALDH3A2	0.61772	0.712387	0.580067	0.570403	0.0160156	6.39005	0.0153637	0.343333	3.85433	12.6417	11.9467	12.6299	12.1406	12.7011	11.9154	12.594	11.7841	12.8088	12.1774	12.6842	11.8449	12.6012	11.6588	7175.05	0	192.913	26	4631.88	0	183.141	19	6581.65	0	258.148	23	3678.52	0	203.268	24	6213.41	0	297.231	22	3233.32	0	116.24	22	ILMN_15293
ILMN_1729563	UGDH	0.61858	0.657464	0.561151	0.641557	0.0486133	10.8351	0.00714187	0.303798	3.45505	11.364	10.671	11.3626	10.7576	11.3815	10.5479	11.3479	10.7075	11.5163	10.8178	11.3557	10.4789	11.3487	10.5793	2929.14	0	118.522	22	1805.07	0	65.6413	23	2620.67	0	102.244	26	1427.09	0	55.9596	25	2608.03	0	121.868	27	1529.97	0	74.0658	26	ILMN_3906
ILMN_1762561	PLA2G10	0.620048	0.63179	0.614086	0.61443	0.0220765	2.25579	0.0873421	0.484716	3.74165	12.8744	12.1849	12.4324	11.7699	13.0473	12.3438	13.1435	12.4409	12.6084	11.813	13.0305	12.2778	13.1356	12.3001	6244.64	0	207.67	19	3597.94	0	164.001	13	8367.23	0	198.485	17	4965.76	0	121.964	22	8999.06	0	280.076	18	5043.24	0	188.915	19	ILMN_11528
ILMN_2410929	PAPSS2	0.620656	0.713499	0.593288	0.5648	0.00445387	4.5171	0.0283644	0.37833	4.23573	10.5804	9.89225	10.2965	9.80949	10.7459	9.99271	10.6987	9.87453	10.4455	9.86382	10.717	9.93553	10.6957	9.77334	1394.5	0	87.5497	16	931.763	0	46.7049	18	1683.21	0	88.3128	26	979.245	0	61.4002	21	1658.57	0	72.4169	26	875.121	0	67.8876	15	ILMN_9981
ILMN_1695311	HLA-DMA	0.621313	0.578939	0.630848	0.656709	0.032019	15.5923	0.000103659	0.203444	3.61983	11.3702	10.6836	11.4084	10.6199	11.3907	10.726	11.3115	10.7048	11.5651	10.6753	11.3634	10.6578	11.3081	10.578	3029.95	0	84.3563	25	1635.23	0	32.8265	30	2634.6	0	77.8008	22	1615.54	0	40.2393	33	2535.66	0	68.5257	20	1528.56	0	55.1538	23	ILMN_14424
ILMN_1725139	CA9	0.623178	0.712102	0.603091	0.563522	0.0441628	2.79532	0.0659728	0.449375	3.48796	8.97535	8.29306	9.20828	8.71844	8.85811	8.12856	8.85965	8.03219	9.33714	8.77677	8.83852	8.11484	8.84105	7.97743	646.785	0	30.3933	23	438.602	0	26.6322	15	457.782	0	20.1262	19	277.21	0.00263505	15.1085	24	458.588	0	21.993	22	252.026	0.00395257	11.9055	26	ILMN_26612
ILMN_1717056	TXNRD1	0.631036	0.710438	0.62882	0.562484	0.00245857	4.44209	0.0211853	0.365464	4.41652	12.9775	12.3133	12.7121	12.2189	13.1165	12.4472	13.104	12.2739	12.8766	12.2594	13.0832	12.3833	13.1045	12.1353	7520.2	0	207.748	23	4903	0	240.365	15	8678.05	0	421.457	20	5342.6	0	370.134	13	8807.45	0	530.074	23	4498.57	0	206.203	19	ILMN_9643
ILMN_1689200	DHDH	0.632003	0.753726	0.566881	0.590815	0.0134447	3.46362	0.0474907	0.420032	3.90732	8.78619	8.12419	8.44601	8.03812	8.87955	8.06066	9.03301	8.27379	8.53657	8.07667	8.8569	8.04624	9.01961	8.21525	371.334	0	17.8155	23	269.972	0.00263505	13.464	26	463.654	0	20.9609	23	264.338	0.00263505	9.3066	29	519.006	0	22.2177	24	297.191	0	12.6791	24	ILMN_7952
ILMN_1657153	ACTR3	0.634998	0.56919	0.654472	0.687334	0.0139702	3.81207	0.0223914	0.368472	3.89592	9.63552	8.98034	9.77372	8.96071	9.77563	9.16403	9.3572	8.81629	9.91598	9.01776	9.74677	9.11368	9.33654	8.74185	966.064	0	56.4293	26	518.342	0	27.7275	24	859.154	0	85.26	13	553.974	0	28.2754	16	646.515	0	37.2007	29	428.114	0	27.1176	22	ILMN_11792
ILMN_1671928	PROS1	0.635963	0.643055	0.676158	0.59156	0.032019	10.726	0.0032387	0.280219	3.61847	10.7217	10.0687	10.6776	10.0406	10.7426	10.178	10.745	9.98755	10.8423	10.0866	10.714	10.1242	10.7397	9.88211	1835.94	0	76.4045	21	1087.32	0	35.6349	23	1679.76	0	60.0202	17	1116.07	0	42.6357	23	1709.9	0	40.9134	20	943.65	0	34.7498	19	ILMN_3398
ILMN_2169383	REG4	0.636097	0.772879	0.601661	0.553485	0.00126224	1.21852	0.297919	0.70026	4.60371	11.8736	11.2209	10.9903	10.6186	12.3139	11.581	12.3165	11.4631	11.1548	10.6751	12.2871	11.525	12.3252	11.333	2280.05	0	98.1157	24	1634.98	0	54.498	28	4997.8	0	196.876	27	2947	0	86.085	19	5131.48	0	180.344	22	2579.64	0	104.053	26	ILMN_8328
ILMN_1696254	CYB5D2	0.636874	0.608334	0.71837	0.591114	0.0491159	6.60717	0.0128228	0.334476	3.4492	9.7693	9.11838	9.71069	8.99363	9.77817	9.30097	9.81904	9.06055	9.85701	9.04891	9.74909	9.25153	9.81104	8.96963	927.375	0	36.3259	18	529.656	0	23.7661	17	860.533	0	28.0191	17	609.522	0	19.8053	23	898.293	0	30.7593	23	501.335	0	15.6579	13	ILMN_26268
ILMN_1789751	MFSD1	0.638063	0.668826	0.649433	0.598057	0.0215141	6.96912	0.00390461	0.280219	3.75372	11.3699	10.7216	11.2146	10.6343	11.4318	10.8091	11.4631	10.7215	11.37	10.6881	11.4062	10.747	11.4691	10.5925	2646.75	0	88.8042	22	1649.8	0	51.1785	23	2713.94	0	86.4202	16	1718.57	0	65.118	19	2834.93	0	80.8511	25	1544.07	0	80.4707	20	ILMN_29705
ILMN_2288784	CCDC34	0.640045	0.819636	0.521032	0.613968	0.000698354	1.52288	0.220124	0.629511	4.74105	10.5512	9.90742	10.9268	10.6398	10.525	9.58441	10.2018	9.49803	11.086	10.6908	10.51	9.54097	10.1944	9.40038	2173.84	0	120.975	16	1652.89	0	124.884	12	1458.2	0	113.051	21	744.933	0	50.9028	16	1171.72	0	61.2221	26	675.767	0	54.6236	14	ILMN_2645
ILMN_1738147	NES	0.641119	0.941215	0.483446	0.579133	0.01223	2.45166	0.110786	0.512133	3.94313	8.51975	7.87841	8.02389	7.93649	8.76254	7.71397	8.7728	7.98477	8.09992	7.96908	8.73829	7.70744	8.75074	7.93388	274.358	0.00395257	11.6448	30	250.571	0.00395257	11.673	21	427.058	0	24.6208	21	209.012	0.0105402	12.0836	23	430.76	0	18.2393	27	244.532	0.00395257	12.3237	24	ILMN_3947
ILMN_1752117	TMEM55A	0.642763	0.676021	0.600935	0.653681	0.0363738	3.30606	0.0321835	0.386533	3.56706	9.98292	9.34528	9.6802	9.11534	10.1385	9.40375	10.1301	9.51675	9.82638	9.17427	10.1169	9.35949	10.1249	9.41563	907.895	0	41.926	28	577.739	0	19.42	22	1110.41	0	55.8426	15	656.88	0	40.9392	20	1116.59	0	50.1047	22	682.946	0	30.4967	25	ILMN_7212
ILMN_1653429	SLC35A3	0.644052	0.768078	0.577089	0.602719	0.0174382	4.00289	0.0513112	0.427772	3.82114	11.0143	10.3796	10.7077	10.327	11.2176	10.4245	11.1177	10.3873	10.8773	10.3843	11.1999	10.3588	11.1287	10.2698	1880.96	0	86.8181	19	1336.52	0	67.7448	19	2352.43	0	96.4593	21	1313.12	0	80.84	16	2239.14	0	88.3715	19	1234.59	0	68.5242	27	ILMN_10145
ILMN_1693421	RPN2	0.650732	0.693128	0.608626	0.653195	0.0339563	5.97851	0.00815178	0.307641	3.59648	10.7365	10.1167	10.8259	10.2971	10.7336	10.0172	10.65	10.0356	10.9864	10.3517	10.7085	9.96503	10.6467	9.92916	2028.83	0	100.653	30	1306.71	0	42.9286	36	1673.28	0	70.2209	28	999.477	0	43.3236	22	1603.19	0	69.4897	25	974.937	0	38.5901	29	ILMN_30123
ILMN_1674160	BIN1	0.655083	0.705452	0.637288	0.625296	0.0486133	7.84932	0.0102012	0.312124	3.45486	11.5285	10.9182	11.3821	10.8787	11.575	10.925	11.6284	10.951	11.5384	10.9335	11.5499	10.8656	11.6334	10.8202	2974.53	0	135.168	22	1955.7	0	68.2631	26	2998.15	0	103.425	19	1865.81	0	85.9825	13	3176.88	0	148.802	22	1808.04	0	77.1878	25	ILMN_547
ILMN_2166457	HPGD	0.65747	0.606103	0.776971	0.603499	0.0276758	4.90767	0.034378	0.393856	3.66635	12.6275	12.0225	12.6669	11.9445	12.6245	12.2604	12.591	11.8624	12.8453	11.9838	12.6083	12.2034	12.5981	11.7357	7358.95	0	327.24	24	4050.13	0	118.61	29	6244.32	0	246.111	20	4716.24	0	147.52	29	6200.25	0	185.166	31	3410.44	0	153.263	24	ILMN_174705
ILMN_1720282	NQO1	0.658915	0.724044	0.675827	0.58464	0.0164502	5.83448	0.00946128	0.307641	3.84572	14.0471	13.4453	13.8684	13.4025	14.1079	13.5426	14.1651	13.3908	14.055	13.4575	14.0776	13.4873	14.148	13.2391	17020.3	0	464.556	19	11249.2	0	321.966	27	17289.9	0	784.796	18	11483.9	0	430.518	27	18153.7	0	736.536	24	9668.63	0	272.733	23	ILMN_27575
ILMN_1693771	ASPH	0.661043	0.839931	0.610102	0.563694	0.01223	2.23735	0.122873	0.528316	3.9444	9.36952	8.77234	8.88158	8.62992	9.68068	8.9678	9.54631	8.7193	8.99414	8.68677	9.65082	8.92252	9.5278	8.64148	509.924	0	30.8129	28	412.076	0	23.0249	25	803.869	0	72.0271	16	485.228	0	28.9041	29	738.167	0	55.1496	26	399.343	0	23.5735	32	ILMN_1139
ILMN_2401641	ALDH3A2	0.665401	0.728159	0.638192	0.633975	0.0493873	6.1934	0.0149932	0.343333	3.44628	11.5768	10.9891	11.6202	11.1625	11.5918	10.9439	11.5185	10.861	11.7938	11.2057	11.5665	10.8874	11.5217	10.7335	3550.51	0	179.707	18	2361.77	0	76.596	20	3032.88	0	109.843	18	1894.2	0	69.5788	29	2940.11	0	115.14	18	1702.59	0	117.516	16	ILMN_15293
ILMN_2384181	DHRS9	0.667369	0.83695	0.590228	0.601698	0.0129129	3.17288	0.0816551	0.477742	3.92349	11.6812	11.0978	11.3229	11.0662	11.9138	11.1531	11.8069	11.074	11.4724	11.1179	11.8939	11.0898	11.8171	10.9415	2841.41	0	175.487	20	2222.38	0	92.5353	30	3805.71	0	192.992	22	2179.49	0	79.8803	19	3608.29	0	175.474	25	1966.65	0	94.6483	19	ILMN_184091
ILMN_2309245	BIN1	0.673985	0.808988	0.576301	0.656687	0.0484403	3.30168	0.0716884	0.459865	3.45874	11.0026	10.4333	10.6743	10.3685	11.2333	10.4382	11.1	10.4933	10.8395	10.4266	11.215	10.3728	11.1059	10.3755	1832.43	0	93.9069	22	1376.35	0	57.982	26	2377.08	0	139.785	21	1325.97	0	66.6769	22	2204.04	0	77.0872	17	1328.44	0	75.352	20	ILMN_22961
ILMN_1793888	SERPINB5	0.67417	0.884611	0.638422	0.542561	0.043515	3.59323	0.0248704	0.371052	3.49339	12.4612	11.8924	12.2135	12.0366	12.5841	11.9367	12.586	11.7038	12.3749	12.0739	12.5642	11.8681	12.5944	11.581	5311.61	0	145.093	28	4311.19	0	167.131	14	6056.13	0	196.207	25	3738.2	0	138.794	24	6184.47	0	189.153	20	3063.52	0	82.1392	18	ILMN_13160
ILMN_1659639	LOC642120	0.674469	0.794607	0.528615	0.730454	0.0402388	2.72789	0.0537562	0.429396	3.52323	10.3558	9.78764	10.087	9.75532	10.452	9.53231	10.5284	10.0753	10.2307	9.81567	10.4331	9.48392	10.5204	9.97371	1201.55	0	48.5901	26	901.181	0	40.6102	28	1382.5	0	46.8905	26	716.051	0	77.4324	33	1468.77	0	101.601	31	1005.51	0	135.624	17	ILMN_33657
ILMN_2382829	PRDX2	0.675282	0.777649	0.607011	0.652342	0.0339563	4.02393	0.0355876	0.39568	3.59681	10.2088	9.64237	9.9484	9.58559	10.3159	9.59569	10.3621	9.74583	10.0926	9.63922	10.293	9.55084	10.3532	9.64432	1091.85	0	41.2818	19	797.432	0	34.7478	21	1254.6	0	78.4509	12	750.047	0	35.8716	21	1308.05	0	42.4242	33	800.258	0	21.7601	27	ILMN_8956
ILMN_2390310	C17orf91	0.675991	0.760274	0.694753	0.584819	0.0377148	1.4863	0.216773	0.626441	3.55595	9.25279	8.68787	8.64499	8.24958	9.54216	9.01674	9.57123	8.79729	8.74372	8.29486	9.51633	8.96913	9.55343	8.71982	428.669	0	19.5235	15	314.053	0.00131752	12.371	22	732.321	0	33.732	32	501.162	0	31.6974	20	751.396	0	51.8033	20	421.625	0	19.49	22	ILMN_17772
ILMN_2229940	C2orf7	0.676212	0.737038	0.594979	0.705111	0.0415724	3.80717	0.0220965	0.367517	3.51003	9.08594	8.52149	8.84753	8.40734	9.21146	8.46237	9.19884	8.69476	8.95265	8.45682	9.18892	8.42435	9.17974	8.618	495.469	0	36.3	20	351.363	0	26.5416	13	583.634	0	36.0906	22	343.544	0	13.571	26	579.93	0	48.692	19	392.895	0	32.612	17	ILMN_24250
ILMN_1758232	GGCX	0.678547	0.849114	0.618842	0.594558	0.0411294	2.12625	0.142532	0.550953	3.51439	10.2955	9.73605	9.80083	9.56486	10.4987	9.80634	10.5871	9.83695	9.94006	9.61925	10.479	9.75212	10.579	9.73413	982.329	0	27.0344	17	786.473	0	45.6871	18	1427.2	0	58.4399	18	862.342	0	45.0857	22	1529.71	0	55.5521	19	851.66	0	39.7087	22	ILMN_23777
ILMN_1862737		0.685362	0.823842	0.621742	0.628501	0.0425356	2.52045	0.10303	0.501349	3.50244	10.4032	9.85813	9.9963	9.71674	10.5871	9.90145	10.6262	9.95621	10.141	9.77345	10.5724	9.84543	10.6182	9.84994	1129.14	0	40.1808	29	875.19	0	41.0896	26	1522.65	0	70.4445	21	919.962	0	32.7784	36	1571.84	0	59.8758	35	922.845	0	43.4793	20	ILMN_89635
ILMN_1753766	LOC388743	0.686259	1.11702	0.555409	0.520946	0.00268413	1.43976	0.284977	0.687984	4.37885	8.30141	7.75823	7.54963	7.70928	8.66538	7.817	8.68921	7.74842	7.59216	7.74408	8.64391	7.80922	8.66008	7.70404	192.96	0.0158103	12.8739	12	214.388	0.0118577	8.01023	11	400.014	0	20.0519	21	224.29	0.00790514	11.9173	19	404.525	0	26.3339	19	208.52	0.0131752	17.2462	11	ILMN_37200
ILMN_2189675	HRCT1	0.687853	0.75847	0.579973	0.739846	0.0379267	2.03769	0.115086	0.517429	3.55031	8.8925	8.35268	8.4769	8.07807	9.12092	8.33497	9.07969	8.64499	8.57801	8.11898	9.09742	8.31316	9.066	8.57006	382.154	0	23.3399	24	278.007	0.00263505	12.4741	33	547.766	0	18.9296	21	318.062	0	17.1312	25	535.966	0	24.21	18	380.053	0	30.9708	16	ILMN_30559
ILMN_1804822	SRXN1	0.688718	0.759154	0.623851	0.689785	0.0399905	3.81003	0.0312205	0.384509	3.52947	11.4981	10.9601	11.2484	10.8509	11.6317	10.951	11.6142	11.0784	11.4073	10.9063	11.6083	10.8943	11.6178	10.943	2716.02	0	91.8903	23	1919.27	0	53.9617	24	3122.04	0	100.224	20	1903.34	0	80.9505	22	3142.72	0	154.164	23	1968.72	0	74.6498	25	ILMN_23153
ILMN_1715927	VSTM2L	0.68891	0.651958	0.61696	0.812852	0.0411294	3.77345	0.0577197	0.434837	3.51499	11.37	10.8324	11.3248	10.7077	11.3739	10.6772	11.4113	11.1124	11.4743	10.7628	11.3489	10.6088	11.4104	10.9727	2845.22	0	57.6986	25	1737.48	0	62.6672	26	2608.36	0	93.099	26	1561.63	0	40.3274	29	2721.9	0	76.5821	16	2009.68	0	82.2692	27	ILMN_20968
ILMN_1792072	FUT4	0.689899	0.80071	0.609483	0.672851	0.0316484	2.26344	0.101322	0.498956	3.62491	10.3678	9.83229	9.96879	9.64815	10.5017	9.78735	10.633	10.0614	10.1142	9.7066	10.4807	9.72746	10.6263	9.95736	1108.36	0	37.2562	23	835.558	0	42.0302	23	1428.89	0	44.3706	19	847.727	0	41.6221	18	1580.7	0	74.6466	21	994.176	0	57.208	17	ILMN_6271
ILMN_1795963	OKL38	0.69081	0.827281	0.596456	0.668106	0.0402388	1.84891	0.161493	0.570487	3.5244	9.70714	9.1735	9.19483	8.92128	9.97254	9.22703	9.95405	9.3722	9.32347	8.97809	9.94621	9.17926	9.94263	9.27172	640.685	0	29.8705	16	504.283	0	22.7891	21	986.526	0	47.659	21	579.739	0	30.7387	19	984.08	0	31.2971	26	618.109	0	21.5873	30	ILMN_17240
ILMN_2324421	TXNRD1	0.701318	0.762134	0.728143	0.62158	0.0253523	3.44673	0.0291492	0.379241	3.69939	12.5108	11.999	12.2745	11.8826	12.6336	12.1759	12.6245	11.9385	12.4424	11.9264	12.6218	12.1167	12.6371	11.8127	5565.87	0	299.94	13	3892.17	0	137.666	19	6302.86	0	202.189	20	4441.17	0	320.728	16	6370.21	0	248.933	17	3597.39	0	142.369	11	ILMN_24219
ILMN_1692938	PSAT1	0.759238	0.907702	0.880604	0.547533	0.0281131	0.846072	0.447968	0.792777	3.66059	10.0999	9.70249	9.36123	9.22152	10.3986	10.2152	10.5397	9.67075	9.49823	9.27896	10.3706	10.1597	10.5302	9.57387	723.188	0	29.1852	27	621.218	0	19.6618	28	1323.88	0	34.3493	33	1143.87	0	35.5111	23	1478.83	0	50.4497	26	762.12	0	29.5079	28	ILMN_17460
ILMN_2400759	CPVL	1.29015	1.05829	1.57034	1.29219	0.0384881	-1.17905	0.313475	0.711914	3.54134	13.1665	13.534	13.6811	13.7628	12.9867	13.6378	12.8316	13.2014	13.886	13.8199	12.9752	13.5622	12.8373	13.0637	15139	0	490.902	28	14461.5	0	657.717	29	8052.6	0	439.745	21	12095.6	0	437.138	32	7318.52	0	308.538	32	8561.87	0	315.812	29	ILMN_18740
ILMN_1733538	RGS10	1.32131	1.17809	1.63593	1.19695	0.0400338	-0.946955	0.397816	0.766553	3.52764	9.93328	10.3353	10.5597	10.7961	9.68289	10.393	9.55728	9.81664	10.7148	10.8535	9.6533	10.3327	9.53821	9.71133	1680.65	0	54.4541	22	1850.18	0	45.6399	32	805.255	0	37.8773	23	1289.6	0	60.635	20	743.509	0	55.5545	14	838.304	0	32.2281	21	ILMN_27252
ILMN_1722532	JMJD1A	1.412	1.01389	1.80676	1.53678	0.0491159	-1.60341	0.239288	0.650958	3.4503	8.91661	9.41435	9.51717	9.53708	8.54258	9.39598	8.69008	9.30999	9.64925	9.59361	8.5224	9.35161	8.66147	9.21883	802.998	0	54.0135	19	772.619	0	55.0518	21	367.704	0	23.3436	16	653.303	0	36.9118	20	404.914	0	23.9723	15	595.86	0	35.0085	30	ILMN_25544
ILMN_2404063	APP	1.44099	1.22838	1.42998	1.70341	0.00734613	-1.9843	0.132552	0.540713	4.08865	11.4149	11.9419	11.193	11.4898	11.6709	12.1869	11.3806	12.1491	11.3507	11.5374	11.6451	12.1262	11.3785	12.0076	2611.54	0	72.2438	38	2972.34	0	69.4018	39	3202.71	0	90.4377	32	4470.44	0	103.703	25	2662.29	0	92.4827	29	4117.6	0	100.434	28	ILMN_23272
ILMN_1741371	TMEM8	1.44857	1.39475	1.60314	1.35941	0.043069	-2.13453	0.0998994	0.496558	3.49762	10.5568	11.0914	10.2481	10.7281	10.5787	11.2596	10.8436	11.2866	10.3961	10.7884	10.563	11.1933	10.8383	11.1645	1347.54	0	70.0529	23	1768.59	0	107.279	19	1512.79	0	73.3387	22	2341.59	0	92.2783	29	1830.91	0	106.657	27	2295.34	0	117.589	26	ILMN_19628
ILMN_1801851	ALPPL2	1.44863	1.15627	1.52183	1.72761	0.0312097	-2.07149	0.150496	0.557872	3.63198	12.5275	13.0622	12.3679	12.5774	12.6401	13.246	12.5744	13.3632	12.5416	12.6173	12.6288	13.1988	12.5844	13.2217	5962.17	0	179.884	26	6283.35	0	153.259	32	6333.43	0	241.401	22	9402.24	0	229.663	31	6141.75	0	187.609	27	9553.06	0	327.6	26	ILMN_23145
ILMN_1776188	MAP1LC3A	1.45727	1.25203	1.51999	1.62617	0.0346339	-1.49844	0.219619	0.629033	3.58967	10.393	10.9363	10.0046	10.3289	10.6523	11.2564	10.5221	11.2236	10.1493	10.385	10.6328	11.1907	10.5125	11.0956	1135.65	0	33.0643	20	1337.17	0	57.9312	20	1587.77	0	123.076	13	2337.49	0	114.713	20	1460.73	0	72.522	22	2188.25	0	100.891	15	ILMN_3421
ILMN_1712721	GAST	1.46388	1.24787	1.77153	1.41907	0.0445196	-3.21553	0.0504251	0.4263	3.48433	8.16191	8.71172	8.09016	8.40962	8.08175	8.90675	8.31383	8.81878	8.16687	8.45899	8.05931	8.86283	8.29141	8.74364	287.39	0.00131752	18.6878	24	351.892	0	17.6582	31	266.744	0.00395257	11.3587	14	465.563	0	15.127	32	313.301	0.00263505	11.2634	38	428.644	0	20.3807	34	ILMN_23553
ILMN_2359742	CTSB	1.47044	1.3786	1.41954	1.62465	0.0363738	-4.27642	0.0129668	0.334476	3.56728	12.3486	12.9049	12.5168	12.98	12.2118	12.7172	12.3173	13.0174	12.6985	12.9934	12.198	12.6765	12.3258	12.8754	6647.05	0	193.678	21	8154.43	0	301.943	26	4698.58	0	208.438	14	6546.38	0	262.112	19	5133.72	0	185.213	22	7514.37	0	263.341	27	ILMN_6129
ILMN_1807291	CYP1A1	1.47458	1.08597	1.82198	1.62049	0.00642971	-1.76217	0.192592	0.603844	4.12952	7.7633	8.32361	7.61179	7.73078	7.6995	8.565	7.97861	8.67504	7.66262	7.76749	7.6694	8.52642	7.96037	8.59757	202.618	0.0131752	13.1435	23	217.895	0.0118577	14.9453	17	203.572	0.0131752	10.9248	13	368.729	0	18.5914	20	249.064	0.00527009	22.38	17	387.37	0	19.4217	21	ILMN_4380
ILMN_1761797	CSTB	1.47808	1.19199	1.68728	1.60559	0.0276758	-4.83561	0.0134896	0.337713	3.66796	13.2319	13.7956	13.431	13.6844	13.138	13.8927	13.1266	13.8097	13.6508	13.7375	13.109	13.8346	13.1228	13.6394	12861.6	0	280.38	25	13658.2	0	371.551	17	8834.68	0	249.736	24	14609.6	0	330.183	24	8919.87	0	307.065	20	12760.7	0	381.426	30	ILMN_26819
ILMN_1803838	CNFN	1.51302	1.30569	1.73092	1.53257	0.0127176	-3.05885	0.0545526	0.430112	3.92933	8.95549	9.55292	8.82279	9.2076	8.91493	9.70646	9.12875	9.74471	8.92912	9.26547	8.89242	9.64675	9.1082	9.6437	487.454	0	14.5467	26	615.438	0	17.6583	21	475.208	0	18.9405	22	801.604	0	36.4079	14	551.877	0	25.4175	20	799.912	0	42.4841	16	ILMN_22539
ILMN_2264177	UPK3B	1.51386	1.27245	1.57402	1.73224	0.0122984	-2.06849	0.128756	0.536356	3.93958	9.45307	10.0513	9.19355	9.54117	9.65515	10.3096	9.5105	10.3031	9.32252	9.59756	9.62364	10.252	9.49415	10.1886	640.264	0	34.3619	19	774.735	0	42.0406	22	788.87	0	45.0283	27	1219.4	0	91.8518	13	721.148	0	33.6158	27	1167.03	0	54.7663	14	ILMN_24658
ILMN_1678842	THBS2	1.51684	1.43968	1.37918	1.75765	0.0174382	-4.59077	0.0157459	0.343333	3.82489	11.7658	12.3669	11.901	12.4268	11.6863	12.1502	11.71	12.5237	12.0607	12.4665	11.6551	12.092	11.7159	12.3687	4271.94	0	198.677	20	5659.66	0	145.179	20	3225.06	0	314.081	10	4365.68	0	109.69	11	3363.77	0	184.571	19	5288.76	0	256.561	14	ILMN_16098
ILMN_2396875	IGFBP3	1.52451	1.11025	1.71446	1.86142	0.004041	-2.80583	0.101937	0.500035	4.26293	12.8703	13.4786	13.299	13.4499	12.6657	13.4434	12.6462	13.5426	13.5046	13.5344	12.6479	13.3698	12.6629	13.3859	11622.4	0	495.28	20	11865.2	0	367.366	30	6417.81	0	208.444	31	10585.5	0	331.729	29	6484.91	0	206.679	31	10704.5	0	612.375	25	ILMN_179464
ILMN_1705231	SLCO2A1	1.53358	0.878347	1.95924	2.09589	0.00103139	-0.952145	0.424843	0.781045	4.65336	7.81033	8.42724	7.39194	7.20481	7.98842	8.95871	8.05063	9.1182	7.42301	7.21892	7.96316	8.91249	8.02756	9.02502	171.612	0.0289855	12.7134	18	148.975	0.0606061	8.99105	19	249.545	0.00527009	11.8311	16	481.868	0	16.9165	30	260.938	0.00395257	13.6738	16	520.958	0	23.2318	24	ILMN_14229
ILMN_1669404	KISS1	1.5343	1.27713	1.72746	1.63715	0.0329102	-3.92052	0.0432942	0.410957	3.60797	7.35651	7.97409	7.32522	7.67813	7.29253	8.08118	7.45178	8.16297	7.34752	7.71351	7.27107	8.06742	7.44421	8.10668	162.863	0.0342556	7.0567	35	209.893	0.0118577	8.81447	28	154.458	0.0368906	7.95535	25	268.248	0.00263505	14.9944	26	174.152	0.0184453	9.87393	23	275.648	0.00263505	20.3237	21	ILMN_21021
ILMN_2317543	ITGB4	1.5348	1.38254	1.39503	1.87455	0.00268413	-3.37444	0.0291525	0.379241	4.38549	11.305	11.923	11.1796	11.6469	11.5411	12.0214	11.1943	12.1009	11.338	11.6839	11.5122	11.957	11.1983	11.9533	2588.74	0	190.486	15	3290.15	0	136.667	26	2920.94	0	194.25	19	3975.59	0	145.406	26	2349.69	0	103.437	14	3965.63	0	174.967	25	ILMN_26172
ILMN_2404065	APP	1.56062	1.3439	1.42375	1.98652	0.000361595	-2.41533	0.0785103	0.471935	4.92153	11.8987	12.5409	11.6893	12.1157	12.2094	12.7191	11.7976	12.7878	11.8614	12.1472	12.1937	12.6807	11.809	12.6476	3720.74	0	137.95	30	4535.92	0	242.661	25	4684.53	0	251.765	24	6565.4	0	260.165	27	3587.99	0	119.442	24	6416.76	0	283.187	26	ILMN_23272
ILMN_1774375	LOC284422	1.56149	1.30318	1.80424	1.61928	0.00764675	-2.09359	0.122099	0.527153	4.07695	8.03095	8.67387	7.76141	8.14345	8.04192	8.89331	8.28951	8.98486	7.82555	8.19418	8.01865	8.84861	8.2679	8.89426	226.843	0.0118577	8.76543	32	292.882	0.00131752	13.0592	31	259.331	0.00527009	9.02928	32	460.997	0	16.8985	32	308.238	0.00263505	18.3657	13	475.816	0	27.1433	28	ILMN_32047
ILMN_1793040	ADAMTSL5	1.56528	1.27464	1.67121	1.80036	0.0257414	-2.76283	0.0880812	0.485653	3.69192	9.3121	9.95852	9.18942	9.53951	9.30072	10.0416	9.44615	10.2944	9.31964	9.59597	9.27904	9.98646	9.42484	10.1791	638.988	0	35.8735	21	773.885	0	49.7343	22	621.256	0	42.3328	21	1014.43	0	49.7154	23	687.319	0	25.7215	27	1159.38	0	60.6422	21	ILMN_29163
ILMN_1789599	NBL1	1.58681	1.55456	1.57411	1.6328	0.0384881	-7.88129	0.00221324	0.280219	3.54114	12.6658	13.3319	12.6114	13.2479	12.6238	13.2783	12.7621	13.4695	12.7851	13.29	12.6078	13.2206	12.7633	13.31	7058.32	0	364.174	27	10015.7	0	774.143	13	6242.01	0	307.75	22	9545.26	0	630.744	13	6952.27	0	485.493	20	10155.5	0	601.595	17	ILMN_20462
ILMN_1803945	HCP5	1.58925	1.28309	1.73157	1.80667	0.0171163	-4.55114	0.0410518	0.406386	3.83394	8.64385	9.3122	8.93385	9.29347	8.49306	9.28514	8.50464	9.35797	9.05364	9.34314	8.47271	9.23691	8.48622	9.25969	531.396	0	23.1229	29	649.479	0	27.1373	23	355.255	0	17.0447	25	603.375	0	18.5378	29	358.597	0	10.8737	33	612.977	0	23.4059	25	ILMN_15231
ILMN_1679051	PTPRR	1.59945	1.28674	1.9503	1.63049	0.0223042	-5.28128	0.00984255	0.310673	3.73723	11.0922	11.7697	11.2724	11.6361	10.897	11.8607	11.1072	11.8125	11.431	11.6705	10.8778	11.7927	11.1128	11.6836	2760.96	0	121.019	17	3259.73	0	116.734	22	1881.67	0	53.4151	20	3547.9	0	208.992	22	2214.56	0	121.733	19	3289.34	0	90.2876	26	ILMN_1395
ILMN_1813840	AOF2	1.6042	1.62461	1.64352	1.54614	0.0211415	-10.5558	0.00136127	0.279943	3.76189	12.1859	12.8678	12.1889	12.8889	12.0876	12.8044	12.2813	12.91	12.3499	12.9185	12.0691	12.7612	12.2794	12.7725	5220.21	0	202.698	16	7742.16	0	360.483	16	4297.01	0	102.993	17	6942.12	0	233.289	19	4971.27	0	267.947	23	6996.94	0	321.993	18	ILMN_16582
ILMN_2336781	SOD2	1.61103	1.54902	1.74874	1.54357	0.00365656	-4.2985	0.0126607	0.333989	4.28793	11.4499	12.1379	11.2866	11.9179	11.3956	12.2019	11.6674	12.2937	11.4434	11.9608	11.3678	12.1388	11.6725	12.1553	2784.93	0	90.8016	14	3986.26	0	187.982	14	2642.69	0	100.916	17	4509.5	0	152.09	10	3264.16	0	147.3	20	4561.68	0	281.537	16	ILMN_19760
ILMN_1731353	CHPF	1.61622	1.33607	1.668	1.8944	0.0258714	-4.34157	0.0448869	0.416975	3.68885	11.4012	12.0938	11.4025	11.8205	11.3566	12.0947	11.4444	12.3661	11.5588	11.8659	11.3306	12.0298	11.45	12.2302	3016.78	0	110.139	19	3732.55	0	65.195	20	2575.45	0	83.0542	23	4181.46	0	81.7551	27	2797.73	0	66.3621	32	4804.74	0	160.533	25	ILMN_22953
ILMN_1733519	HMGB3	1.63369	1.5547	1.59708	1.75604	0.00915504	-3.51655	0.0258022	0.373348	4.02779	8.99295	9.70108	9.30097	9.9376	8.81751	9.49295	8.86036	9.67268	9.43448	9.99102	8.79691	9.44409	8.84214	9.57591	691.928	0	25.7816	20	1017.64	0	57.8179	17	444.769	0	21.7109	13	696.554	0	23.3371	17	458.933	0	18.9402	29	763.194	0	30.6105	17	ILMN_8326
ILMN_2179083	LOXL4	1.63736	1.2308	1.94612	1.83262	0.0202127	-4.2821	0.0172264	0.343541	3.77502	9.72184	10.4332	9.86499	10.1646	9.54996	10.5106	9.75057	10.6245	10.0044	10.2116	9.52171	10.4422	9.73473	10.4993	1027.12	0	58.56	17	1185.73	0	37.799	14	735.056	0	26.6405	22	1391.26	0	61.8882	19	852.012	0	39.5378	12	1447.46	0	73.4812	25	ILMN_9214
ILMN_1752451	CTSH	1.64897	1.40165	1.75732	1.82033	0.00867184	-7.96198	0.00637674	0.303798	4.04286	8.95718	9.67875	9.02481	9.51193	8.93329	9.74666	8.91345	9.77765	9.1474	9.56468	8.91217	9.68532	8.89765	9.67327	567.077	0	49.0437	9	757.276	0	50.1695	19	481.761	0	31.293	20	823.325	0	42.0142	12	476.935	0	43.0473	15	816.479	0	55.9082	15	ILMN_8602
ILMN_1748827	LOC388564	1.65047	1.4501	1.63448	1.89691	0.0313754	-4.97573	0.0297952	0.379241	3.62888	10.1603	10.8832	10.0901	10.6262	10.2027	10.9115	10.1882	11.1119	10.2347	10.6806	10.1768	10.8545	10.182	10.9724	1204.9	0	46.4592	30	1641.24	0	57.2866	26	1157.51	0	38.5578	29	1851.52	0	54.8775	28	1161.71	0	35.5032	18	2009.2	0	69.4327	26	ILMN_37195
ILMN_1778668	TAGLN	1.65438	1.3137	1.76926	1.94812	0.0142795	-4.07669	0.0522437	0.427927	3.88711	9.32162	10.0479	9.65185	10.0455	9.26547	10.0886	9.04756	10.0096	9.79599	10.0909	9.24904	10.0335	9.03219	9.90096	888.967	0	47.7946	18	1090.61	0	39.0789	28	608.469	0	24.9229	25	1048.07	0	47.5825	19	523.551	0	16.4656	33	956.062	0	34.8333	28	ILMN_2335
ILMN_1702487	SGK	1.68317	1.36944	1.87463	1.8575	0.00704063	-4.43252	0.0362696	0.397104	4.10089	7.90333	8.65451	7.88441	8.33799	7.83623	8.74284	7.98935	8.88271	7.95535	8.39014	7.80431	8.70229	7.97095	8.79719	248.199	0.00922266	13.1563	29	335.493	0	11.6903	29	223.527	0.00527009	10.8207	30	416.535	0	13.6718	33	250.896	0.00527009	9.56289	28	444.855	0	27.591	24	ILMN_2451
ILMN_1684836	AKAP12	1.68646	1.50522	1.74329	1.82794	0.00210994	-4.83798	0.0159883	0.343333	4.45931	10.577	11.331	10.8432	11.4331	10.3858	11.1876	10.5021	11.3723	11.002	11.4789	10.3569	11.1244	10.4964	11.2442	2050.9	0	138.527	17	2854.18	0	144.026	21	1311.4	0	62.1751	18	2232.43	0	129.671	15	1444.58	0	60.0498	18	2425.76	0	113.709	18	ILMN_9320
ILMN_2339955	NR4A2	1.68774	1.52204	1.69475	1.86375	0.0379267	-9.70035	0.00354431	0.280219	3.5497	9.18537	9.94046	9.23957	9.84557	9.13394	9.89501	9.1826	10.0808	9.36874	9.89608	9.11028	9.84076	9.16279	9.98085	661.105	0	34.7893	25	952.835	0	42.9718	23	552.672	0	37.3441	27	916.987	0	36.8351	29	573.157	0	35.7541	26	1010.5	0	68.3362	20	ILMN_28405
ILMN_1801246	IFITM1	1.69422	1.31668	1.9616	1.88286	0.000626618	-3.77525	0.0610649	0.441987	4.76703	9.86845	10.6291	10.2688	10.6657	9.66211	10.6341	9.67446	10.5874	10.4211	10.716	9.63274	10.5684	9.65717	10.4631	1371.13	0	39.8233	35	1682	0	40.6484	19	793.858	0	23.4013	20	1518.45	0	59.5014	25	807.417	0	29.7753	25	1411.57	0	45.0245	21	ILMN_24466
ILMN_2405009	NBL1	1.69528	1.54285	1.66157	1.90058	0.0237689	-8.1516	0.0131584	0.334476	3.71936	11.6217	12.3833	11.6317	12.2573	11.5963	12.3288	11.6372	12.5637	11.8052	12.3042	11.5728	12.2656	11.6419	12.4118	3578.74	0	87.2315	15	5057.6	0	147.472	24	3046.31	0	99.8914	26	4924.12	0	133.872	22	3195.61	0	97.8795	19	5449.1	0	223.678	16	ILMN_21944
ILMN_1727466	KCNMB4	1.69955	1.35294	1.82769	1.98528	0.00576487	-6.3662	0.00349803	0.280219	4.1668	8.09684	8.86199	8.24979	8.68589	8.03081	8.90083	8.00991	8.99926	8.33266	8.74547	8.0087	8.85374	7.99173	8.9086	322.39	0	14.3958	20	429.188	0	25.4515	20	257.548	0.00527009	11.9217	17	462.639	0	14.6056	22	254.537	0.00395257	10.0473	18	480.568	0	21.7695	17	ILMN_2977
ILMN_1667295	VASN	1.70552	1.70665	1.67399	1.7365	0.0184216	-5.26399	0.0062884	0.303798	3.80192	7.9536	8.72381	8.14731	8.91848	7.80951	8.5528	7.90397	8.70016	8.22611	8.97447	7.7793	8.51361	7.88475	8.62304	299.438	0.00131752	9.79917	22	503.019	0	13.4888	27	219.685	0.00527009	7.41695	27	365.471	0	15.7866	21	236.345	0.00658761	13.9601	14	394.271	0	10.4276	20	ILMN_138591
ILMN_1814296	TRPM6	1.71104	1.41685	1.86083	1.9	0.00214515	-1.6667	0.182266	0.593947	4.45243	9.62398	10.3989	9.13168	9.63437	9.75886	10.6548	9.98141	10.9074	9.2575	9.6934	9.73179	10.586	9.97005	10.7766	612.05	0	27.7691	14	827.952	0	31.4043	14	850.278	0	51.8319	16	1537.11	0	56.74	27	1002.96	0	57.8133	16	1754.22	0	85.1497	21	ILMN_3671
ILMN_2360415	PRNP	1.71251	1.51039	1.63317	2.03602	0.0215141	-7.75319	0.00712793	0.303798	3.75409	11.1405	11.9166	11.2017	11.7966	11.1458	11.8535	11.074	12.0998	11.3602	11.84	11.1239	11.7861	11.0766	11.9523	2628.85	0	102.95	25	3666.08	0	140.6	28	2231.71	0	66.7217	22	3531.6	0	121.047	27	2159.74	0	54.5988	29	3962.79	0	218.032	14	ILMN_11177
ILMN_1748844	CNKSR3	1.71305	1.6956	1.66642	1.77911	0.012914	-3.35237	0.0287929	0.37833	3.91917	11.1896	11.9662	10.8791	11.6409	11.3047	12.0414	11.3852	12.2163	11.035	11.6795	11.2813	11.9721	11.3821	12.0847	2098.28	0	190.407	7	3280.13	0	78.8626	20	2488.97	0	69.2977	22	4017.5	0	163.108	25	2668.95	0	143.043	19	4343.72	0	325.058	21	ILMN_25628
ILMN_1785646	PMP22	1.71974	1.77939	1.72899	1.65319	0.0470836	-9.23095	0.00128208	0.27853	3.46785	7.33524	8.11743	7.42503	8.25642	7.25865	8.04858	7.32204	8.04728	7.45928	8.30327	7.2411	8.03321	7.32078	7.99148	175.982	0.0237154	9.00394	23	315.887	0.00131752	16.783	27	151.282	0.0500659	7.90501	21	261.961	0.00263505	11.0931	26	159.873	0.0289855	8.31491	19	254.493	0.00395257	11.0299	17	ILMN_5694
ILMN_1656361	LOC201175	1.72196	1.60939	1.73019	1.83365	0.0142795	-18.3316	0.000182019	0.21368	3.88643	8.79798	9.58203	8.84297	9.52948	8.77383	9.56476	8.77713	9.65185	8.94781	9.58541	8.75417	9.5203	8.75525	9.55492	493.808	0	26.4957	15	768.237	0	38.3365	21	431.785	0	20.3372	20	734.337	0	30.4697	26	432.109	0	24.7025	22	752.173	0	23.0871	26	ILMN_25445
ILMN_1655915	MMP11	1.72541	1.51885	1.68258	2.00997	0.0202127	-8.38066	0.00298295	0.280219	3.7756	8.54774	9.33468	8.69931	9.30228	8.52581	9.27649	8.4181	9.42528	8.8088	9.35452	8.50624	9.22727	8.39955	9.32373	448.449	0	19.9659	22	654.624	0	30.9153	16	363.607	0	17.5467	23	599.355	0	34.0557	18	337.689	0	18.159	23	640.8	0	37.2308	20	ILMN_16214
ILMN_1721876	TIMP2	1.73261	1.84858	1.50269	1.87237	0.0352727	-2.8637	0.0469049	0.419575	3.58247	13.7489	14.5418	13.3304	14.2168	13.9786	14.5662	13.9375	14.8424	13.5311	14.252	13.9603	14.516	13.942	14.7077	11837.4	0	462.197	22	19511.6	0	532.808	23	15939.2	0	428.967	20	23429.3	0	906.095	17	15738.6	0	516.94	22	26758.9	0	1540.21	10	ILMN_1046
ILMN_1705814	KRT80	1.73845	1.52264	1.75045	1.97124	0.00951417	-10.3264	0.000796238	0.259281	4.01641	9.46198	10.2598	9.54511	10.1517	9.45124	10.259	9.38958	10.3687	9.68061	10.1958	9.42517	10.2	9.37049	10.2519	820.645	0	31.1836	19	1172.86	0	46.9652	23	687.48	0	25.5676	19	1176.29	0	39.4092	21	661.909	0	22.5269	13	1219.32	0	45.2722	19	ILMN_3629
ILMN_1792538	CD7	1.73997	1.59384	1.58347	2.08721	0.0362957	-2.83351	0.0556725	0.43228	3.57216	7.9062	8.70526	7.59877	8.27128	8.10214	8.76523	8.01769	9.07927	7.6491	8.31716	8.08034	8.72075	7.99772	8.98634	200.728	0.0144928	10.0485	21	318.944	0.00131752	11.7056	26	270.66	0.00395257	9.74785	30	421.897	0	11.4897	19	255.596	0.00395257	12.3005	21	507.174	0	20.7636	26	ILMN_25321
ILMN_1782305	NR4A2	1.74352	1.57074	1.72803	1.95265	0.00972786	-9.99688	0.00729387	0.303798	4.00433	10.4356	11.2376	10.5526	11.204	10.4676	11.2567	10.2866	11.252	10.7077	11.2539	10.4443	11.1909	10.2802	11.1271	1672.4	0	87.383	19	2442.07	0	73.0115	19	1393.27	0	57.7346	25	2337.71	0	118.895	16	1243.52	0	54.5232	27	2236.62	0	106.376	22	ILMN_28405
ILMN_2188264	CYR61	1.75855	1.66601	1.8739	1.74197	0.00585432	-4.17459	0.0164737	0.343333	4.16071	9.9284	10.7428	9.69623	10.4326	10.0283	10.9344	10.0607	10.8614	9.84157	10.49	10.0042	10.8776	10.0484	10.7338	917.504	0	34.4864	16	1438.15	0	34.2367	24	1026.96	0	27.0349	23	1881.41	0	69.5877	23	1058.92	0	55.6417	13	1702.89	0	60.1405	24	ILMN_21983
ILMN_1780057	RENBP	1.76379	1.51979	1.74148	2.07319	0.00642971	-3.41783	0.044754	0.4169	4.13127	7.67112	8.4898	7.46751	8.07139	7.80563	8.60595	7.74022	8.79208	7.50721	8.1139	7.77509	8.57159	7.72091	8.71321	181.926	0.0210804	10.1451	15	277.031	0.00263505	10.3482	21	219.046	0.00658761	8.78638	25	380.458	0	18.5404	18	210.972	0.00922266	10.65	19	419.697	0	13.095	24	ILMN_17151
ILMN_2171384	CXCL5	1.76576	1.52305	2.03369	1.77744	0.0116502	-9.05533	0.0012374	0.278381	3.95922	7.78091	8.6012	7.88688	8.49384	7.71698	8.74108	7.73886	8.56866	7.95926	8.5397	7.68457	8.70135	7.71971	8.49451	248.872	0.00922266	15.6921	25	372.139	0	20.949	21	205.724	0.0118577	10.634	26	416.262	0	24.3704	25	210.797	0.00922266	14.1156	20	360.663	0	21.8823	21	ILMN_165900
ILMN_1676712	LOC645553	1.77767	1.46393	1.96964	1.94823	0.00127524	-8.11758	0.00286851	0.280219	4.5903	7.62571	8.4557	7.73016	8.28001	7.56961	8.54754	7.57737	8.53954	7.79203	8.32305	7.54081	8.50813	7.56361	8.47037	221.634	0.0118577	17.0097	20	320.248	0.00131752	18.7517	18	186.213	0.0144928	8.37159	27	364.085	0	24.2159	31	189.179	0.0118577	9.44543	21	354.679	0	27.8916	19	ILMN_34738
ILMN_2390853	CTSH	1.77951	1.56468	1.83551	1.96209	0.00268413	-7.17827	0.0101447	0.312124	4.37951	13.3074	14.1389	13.3183	13.9641	13.2363	14.1124	13.3676	14.34	13.5187	14.0169	13.1977	14.0583	13.3614	14.1875	11736.3	0	359.454	17	16577.4	0	709.201	24	9395.39	0	370.728	17	17060.2	0	674.812	29	10524.4	0	286.988	21	18657.8	0	903.816	19	ILMN_8602
ILMN_1805842	FHL1	1.79617	1.95708	1.91596	1.54542	0.00182397	-10.3231	0.00244765	0.280219	4.49378	8.00642	8.85134	7.96946	8.93816	7.97385	8.91192	8.07594	8.70394	8.04488	8.99157	7.94937	8.86628	8.04977	8.62618	264.089	0.00527009	26.9169	10	509.016	0	25.0382	22	247.171	0.00527009	16.2852	18	466.677	0	25.3953	22	264.986	0.00395257	15.3414	22	395.13	0	28.3551	14	ILMN_7975
ILMN_2361737	TRIM36	1.80947	1.5786	2.01607	1.86155	0.00294338	-6.95707	0.00439276	0.287738	4.3527	8.15921	9.01478	8.35981	9.01846	8.11239	9.12394	8.00544	8.90194	8.44517	9.07518	8.09018	9.07551	7.98609	8.815	348.537	0	18.1725	15	539.388	0	28.4797	17	272.512	0.00395257	15.4015	20	539.51	0	23.4605	15	253.543	0.00395257	15.3726	23	450.379	0	21.2315	24	ILMN_7541
ILMN_1669362	IGFBP6	1.81063	1.40793	2.24098	1.88135	3.14926e-06	-3.51146	0.0529022	0.427927	5.89115	11.0061	11.8626	11.4668	11.9603	10.7586	11.9228	10.793	11.7047	11.6295	11.9961	10.736	11.8528	10.7904	11.5826	3168.28	0	122.796	29	4084.85	0	175.941	27	1705.48	0	46.057	33	3698.79	0	173.381	25	1771.1	0	118.886	23	3067.04	0	139.895	20	ILMN_5216
ILMN_2077680	CLDND2	1.81384	1.75276	1.74158	1.95492	0.0021519	-8.89559	0.00128894	0.27853	4.44848	9.72581	10.5849	9.6253	10.4349	9.82358	10.624	9.72855	10.6957	9.76742	10.4935	9.79541	10.5581	9.70824	10.5695	871.538	0	37.4705	19	1441.68	0	59.31	21	888.612	0	31.2205	18	1507.72	0	50.5419	31	836.511	0	26.6043	20	1519.61	0	55.7765	20	ILMN_15940
ILMN_2136971	FABP3	1.81485	1.77096	1.8354	1.839	0.00544901	-11.3573	0.000521733	0.259281	4.18486	7.86259	8.72244	7.97032	8.79486	7.85717	8.73327	7.76029	8.63921	8.04545	8.85231	7.82711	8.69313	7.74421	8.56567	264.193	0.00527009	16.1829	15	462.181	0	25.3301	22	227.088	0.00527009	10.498	25	413.898	0	20.6468	21	214.407	0.00922266	10.5613	23	378.9	0	32.7828	14	ILMN_19284
ILMN_1679267	TGM2	1.81814	1.54403	1.89386	2.05531	0.00127524	-5.75151	0.0253747	0.372193	4.59391	9.05216	9.91462	9.00261	9.62931	9.06888	9.99021	9.085	10.1244	9.1259	9.6864	9.04435	9.93375	9.07252	10.0199	558.687	0	17.5924	19	823.942	0	27.0995	11	527.985	0	20.8743	22	978.037	0	40.0877	16	538.396	0	18.6427	24	1038.2	0	43.1626	25	ILMN_8134
ILMN_1761912	MGAT1	1.82408	1.5649	1.71052	2.26733	0.012914	-7.48979	0.00227046	0.280219	3.92096	10.2888	11.156	10.3713	11.0174	10.3446	11.119	10.1505	11.3315	10.5238	11.0728	10.3186	11.0588	10.1464	11.2009	1472.25	0	59.6184	22	2154.01	0	100.434	21	1277.08	0	77.5114	19	2133.21	0	86.0254	26	1133.37	0	35.2174	21	2353.99	0	87.4182	20	ILMN_7618
ILMN_1674580	TRIM36	1.83386	1.80003	1.9107	1.7932	0.00167063	-13.4131	0.000182154	0.21368	4.51583	8.27699	9.15188	8.36432	9.21235	8.25076	9.18486	8.21589	9.05842	8.44937	9.26987	8.2286	9.13646	8.18347	8.96818	349.554	0	20.947	19	617.318	0	18.1075	21	299.955	0	12.6459	27	562.794	0	17.2903	26	290.716	0.00263505	12.2984	24	500.831	0	14.3199	28	ILMN_7541
ILMN_1794501	HAS3	1.84025	1.9397	1.61289	1.99201	0.00127707	-4.05984	0.0186322	0.35253	4.58637	9.85611	10.736	10.1055	11.0614	9.76717	10.4568	9.69559	10.6898	10.2488	11.1136	9.73814	10.3872	9.68087	10.5594	1216.73	0	60.247	18	2215.75	0	65.8658	20	854.03	0	36.6309	18	1339.27	0	56.2645	17	820.791	0	37.6287	22	1509.02	0	68.7904	22	ILMN_9851
ILMN_1734707	CHST13	1.85728	1.8861	1.81698	1.86947	0.00341825	-12.5973	0.000346124	0.259281	4.30563	7.56646	8.45966	7.65066	8.56607	7.51161	8.37315	7.53711	8.43974	7.70341	8.62389	7.48429	8.3459	7.52588	8.37177	208.429	0.0131752	10.1668	19	394.503	0	20.6914	16	179.059	0.0144928	9.19409	27	325.361	0	16.6598	20	184.296	0.0158103	9.60051	30	331.249	0	19.0008	21	ILMN_8583
ILMN_1709659	TMEM151A	1.86786	1.93379	1.64562	2.04784	0.0174382	-4.48806	0.0109423	0.319193	3.81938	8.68044	9.58183	8.39417	9.3456	8.85119	9.56982	8.79597	9.83007	8.4807	9.40146	8.83154	9.52596	8.7761	9.72655	357.227	0	14.7196	18	676.272	0	24.0949	21	455.572	0	21.6042	19	737.224	0	23.2786	20	438.397	0	16.2172	25	847.192	0	29.7855	25	ILMN_27978
ILMN_1778401	HLA-B	1.87837	1.34591	2.23109	2.20705	8.82396e-05	-4.80127	0.0214447	0.365973	5.22168	9.56654	10.476	9.91046	10.339	9.43984	10.5976	9.34934	10.4915	10.0535	10.3945	9.41455	10.5273	9.32581	10.3741	1062.69	0	29.1667	16	1346.03	0	65.5662	19	682.435	0	32.9145	25	1475.87	0	73.9075	19	641.725	0	43.1959	10	1327.1	0	57.2857	21	ILMN_18149
ILMN_1678086	CCDC74A	1.89413	1.75381	1.88992	2.05025	0.00268413	-9.22286	0.00604024	0.303798	4.38074	7.55196	8.4735	7.70207	8.51256	7.57762	8.49595	7.37619	8.41198	7.76174	8.56285	7.54823	8.45598	7.3741	8.34513	217.029	0.0131752	12.0065	19	378.16	0	15.906	22	187.173	0.0144928	11.0421	25	351.159	0	22.3972	17	165.892	0.0237154	9.85134	21	325.187	0	17.7117	24	ILMN_11610
ILMN_1710553	TMEM151A	1.89987	1.93862	1.84332	1.91901	0.0026144	-5.18116	0.00663558	0.303798	4.39683	8.95284	9.87874	8.713	9.66803	8.98996	9.87227	9.15557	10.0959	8.81847	9.72563	8.96646	9.81537	9.13426	9.9938	451.464	0	16.2708	26	846.655	0	23.4768	23	500.235	0	26.3516	23	900.993	0	24.9421	36	561.937	0	30.831	27	1019.61	0	36.059	24	ILMN_139283
ILMN_1697460	REEP6	1.9146	1.80566	1.75104	2.21975	0.00414748	-3.76917	0.0238754	0.369442	4.2544	9.8314	10.7684	9.54687	10.3994	9.9963	10.8045	9.95103	11.1014	9.68196	10.4594	9.97084	10.7439	9.94033	10.9643	821.413	0	30.3378	24	1408.01	0	48.8757	23	1003.51	0	37.014	22	1714.87	0	68.8394	22	982.509	0	43.7159	23	1997.88	0	77.3205	25	ILMN_15192
ILMN_1778010	IL32	1.9188	1.57886	2.35602	1.89918	0.00022586	-2.40284	0.0907598	0.488064	5.02295	8.91311	9.85331	8.52786	9.18674	9.06459	10.3009	9.14687	10.0722	8.62481	9.24446	9.04165	10.2423	9.12721	9.97148	394.754	0	20.2719	21	606.542	0	23.0998	9	526.997	0	18.4008	24	1211.26	0	57.2083	23	559.195	0	28.5094	16	1003.96	0	52.6438	17	ILMN_3781
ILMN_2049417	TMEM86B	1.91968	1.77442	1.94734	2.04735	0.0008216	-9.93014	0.00493019	0.291254	4.70398	8.45393	9.39479	8.4049	9.23225	8.44823	9.40973	8.50865	9.5424	8.49175	9.28921	8.42893	9.36412	8.4899	9.44134	359.975	0	17.8227	25	625.65	0	36.1171	12	344.636	0	15.2392	28	658.992	0	22.1582	25	359.514	0	13.6731	20	695.226	0	35.6688	22	ILMN_3831
ILMN_2317580	SHANK3	1.94969	1.92457	1.86843	2.06104	0.00127524	-8.48132	0.00174245	0.280219	4.5922	10.3727	11.336	10.2496	11.1941	10.4	11.3018	10.4686	11.512	10.3972	11.2401	10.3717	11.2384	10.4574	11.3827	1348.58	0	46.8702	27	2418.76	0	75.6768	27	1324.89	0	31.6239	37	2416.01	0	90.4185	31	1405.98	0	54.2432	31	2670.05	0	90.2346	33	ILMN_183037
ILMN_2317581	SHANK3	2.02277	1.78984	2.11961	2.18157	2.48202e-05	-15.5074	0.00011149	0.203444	5.48733	10.6277	11.644	10.7252	11.565	10.5686	11.6524	10.5893	11.7147	10.8953	11.6041	10.5534	11.5853	10.5818	11.5897	1904.66	0	149.3	13	3113.11	0	127.269	24	1502.77	0	58.6179	27	3072.64	0	197.996	20	1532.59	0	94.1006	21	3082.19	0	166.912	20	ILMN_183037
ILMN_1776861	HAP1	2.03929	1.81418	2.07103	2.2572	0.000225483	-13.315	0.00222793	0.280219	5.02852	8.37835	9.40642	8.42826	9.28758	8.34264	9.39298	8.36416	9.5387	8.51636	9.33658	8.32026	9.34656	8.34164	9.43918	366.168	0	12.4209	25	646.532	0	19.7701	19	319.63	0	8.11524	16	651.019	0	22.2749	24	324.401	0	13.362	21	694.186	0	31.9434	14	ILMN_16907
ILMN_2368530	IL32	2.04227	1.64277	2.46212	2.10597	1.05812e-07	-3.17032	0.0484114	0.422231	6.48252	8.6217	9.65187	8.36719	9.08332	8.59409	9.894	8.9038	9.97828	8.45358	9.14069	8.5675	9.83858	8.88568	9.87113	350.574	0	27.469	18	564.444	0	39.5279	16	379.381	0	18.5074	22	915.602	0	42.352	28	472.993	0	30.3313	20	936.498	0	36.8644	19	ILMN_17936
ILMN_1813386	CORO6	2.07261	1.62881	2.16325	2.52685	4.73341e-05	-3.0792	0.0628194	0.44623	5.34715	7.79645	8.8479	7.53442	8.23824	7.90207	9.01527	7.95286	9.2902	7.57517	8.28379	7.87414	8.96806	7.93211	9.20037	190.702	0.0171278	10.9594	20	311.651	0.00131752	14.6736	31	234.613	0.00527009	10.7715	20	500.789	0	20.5708	22	244.233	0.00527009	16.1927	17	588.286	0	24.5596	16	ILMN_16377
ILMN_2108735	EEF1A2	2.09448	2.37125	1.76245	2.19854	0.00642971	-5.90642	0.00535131	0.303798	4.12915	10.0753	11.1419	9.7844	11.0301	10.2223	11.0399	10.2193	11.3559	9.92685	11.0848	10.2	10.9772	10.2137	11.2272	973.377	0	47.7096	16	2171.99	0	87.6634	21	1176.3	0	61.3686	16	2015.84	0	74.288	21	1187.52	0	72.7994	15	2397.34	0	165.793	11	ILMN_2929
ILMN_1787691	CITED4	2.15739	1.91978	2.27595	2.29811	5.80472e-06	-6.56124	0.00897924	0.307641	5.75857	8.05119	9.16047	8.35911	9.30005	7.89965	9.08612	7.8948	9.09525	8.44472	9.35136	7.87213	9.03616	7.87613	9.00298	348.43	0	13.6251	22	653.189	0	31.5625	23	234.287	0.00527009	12.0255	19	524.995	0	37.7132	17	234.937	0.00658761	13.0933	15	513.06	0	22.085	23	ILMN_15271
ILMN_1700144	ITGA10	2.24089	1.97523	2.28453	2.49373	7.76134e-06	-8.0265	0.00920029	0.307641	5.70238	7.66383	8.8279	7.59576	8.57778	7.6563	8.8482	7.73943	9.05773	7.64582	8.63251	7.62584	8.80494	7.72016	8.96709	200.272	0.0144928	13.6261	17	396.866	0	22.5416	17	197.518	0.0131752	13.0132	19	447.249	0	17.4552	21	210.863	0.00922266	12.554	22	500.454	0	25.8669	11	ILMN_27053
ILMN_1693789	ALPP	2.29626	1.94122	2.24815	2.77435	1.82391e-07	-4.71393	0.0246019	0.369442	6.37948	12.2354	13.4347	12.0515	13.0084	12.3007	13.4695	12.354	13.8262	12.2189	13.0269	12.2739	13.3956	12.3682	13.6523	4767.13	0	175.628	24	8346.04	0	378.971	16	4952.35	0	135.376	23	10776.2	0	490.096	23	5286.89	0	165.039	16	12875.5	0	333.921	15	ILMN_25184
ILMN_1679262	DPYSL3	2.38934	1.59093	2.90953	2.94687	7.67264e-11	-2.26513	0.117979	0.521931	7.58714	8.4219	9.67852	9.43919	10.1091	7.98138	9.52217	7.84514	9.40433	9.57784	10.152	7.95737	9.4736	7.82717	9.30161	764.218	0	33.2696	19	1137.79	0	33.845	24	248.546	0.00527009	9.49149	25	710.948	0	21.275	27	227.097	0.00790514	7.53327	17	631.051	0	33.7894	27	ILMN_23309
ILMN_1656501	DUSP5	2.66373	2.67305	2.91312	2.4272	1.23925e-08	-19.2675	7.44505e-05	0.203444	6.84692	8.54806	9.96151	8.4785	9.89699	8.53612	10.0787	8.62956	9.90886	8.58	9.94972	8.51605	10.0234	8.60452	9.80304	382.681	0	25.8722	17	988.924	0	35.2467	25	366.089	0	8.82323	30	1040.74	0	35.8918	20	389.242	0	12.7455	30	893.325	0	27.9534	38	ILMN_12928
ILMN_1784863	CD36	3.41597	2.96822	4.31505	3.11216	4.13193e-13	-7.94435	0.00877628	0.307641	8.27749	8.02215	9.79444	7.88642	9.45601	8.07655	10.1859	8.10347	9.74139	7.95861	9.50755	8.05393	10.132	8.07586	9.63904	248.76	0.00922266	14.8439	23	727.875	0	28.2884	30	265.75	0.00395257	13.4433	21	1122.13	0	53.1419	32	269.821	0.00263505	12.3716	33	797.333	0	31.9992	21	ILMN_22014
ILMN_1796094	CD36	4.47554	3.61339	5.86435	4.23061	4.78486e-25	-9.74582	0.00646776	0.303798	11.1066	8.14551	10.3076	8.06806	9.92141	8.10868	10.6607	8.25978	10.3406	8.14163	9.97509	8.08747	10.5906	8.23332	10.2259	282.407	0.00263505	15.2772	23	1006.47	0	47.4508	30	272.001	0.00395257	11.9861	18	1542.06	0	74.4944	32	300.938	0.00263505	15.5337	24	1197.58	0	58.8427	28	ILMN_22014
[truncated: 32 more columns]
